# Supplementary material for: Monkeypox virus-infected individuals mount comparable humoral immune responses as Smallpox-vaccinated individuals
Source: Nat Commun. 2023 Sep 23;14:5948. doi: 10.1038/s41467-023-41587-x (PMC10517934; doi:10.1038/s41467-023-41587-x)
Supplement: Supplementary file 4 — Source data [file 41467_2023_41587_MOESM4_ESM.xlsx]

## Sheet: Figure 1
Sample Type	A5L	A14L	A26L	A27L	A29L	A33R	A35R	A36R	A44R	B2R	B5R	B6R	C15L	C18L	C19L	D13L	D14L	E8L	F3L	H3L	I1L	L1R	L4R	M1R	V.A27L	V.A33R	V.B5R	Pool
Historical MPX	0	0	0	0.6684	0	0.0258	0.8394	0.135	0.335	0.9069	0.218	1.5843	0	0.6073	0	0	0	0	0.1755	0.0047	0.0015	0	0	0	0	1.801	1.8004	2.2897
Historical MPX	0.0275	0	0	0.0262	0.3843	0	2.1095	0.21	1.1029	1.3671	0.362	0.0605	0	0.8971	0	0	0.0226	0	0.2185	0	0	0	0	0.0271	0.3772	2.1722	0.1513	1.8279
Historical MPX	0.299	0.1888	0.2469	0.753	0.2686	0.1271	0.8064	0.077	0.4012	0.9837	0.129	1.1863	0.0129	0.3274	0.0505	0.0518	0.1287	0.1017	0.1451	0.0938	0.0124	0.0875	0.0074	0.0235	0.1655	0.9796	1.6584	2.2959
MPX2022	0	0.03615	0	1.12945	0.16045	0	2.61125	0.234	0.21235	1.65335	0.534	2.01255	0	0.7685	0.0638	0	0	0.49885	0.3833	0.06365	0	0.06935	0	0	0.8992	2.7767	1.77745	2.6253
MPX2022	0	0.018	0	0.3327	0.3703	0.1575	0.4363	0.022	0.0759	0.7434	0.162	0.1317	0.0563	1.2537	0.0104	0.0281	0.1014	0.2049	0.0404	0.1601	0	0.0054	0	0	0.9188	0.2699	0.0986	1.0315
MPX2022	0	0.02455	0	0.59565	0.11555	0	0.80895	0.118	0	1.40585	0.275	1.19915	0	0.8856	0	0.00835	0.0032	0.06335	0.0434	0.01675	0	0	0	0	0.7075	0.2394	1.62235	2.1773
MPX2022	0	0.0267	0	0.2109	0.0165	0.2718	1.1457	0.108	0	1.2799	0.414	0.3662	0.0862	1.6563	0	0.0173	0.0209	0.8511	0.1991	0.031	0	0	0	0	0.7327	0.6898	0.0741	1.6793
MPX2022	0	0.0134	0	0.6836	0.1347	0.0323	2.3758	0	0.0236	2.2297	0.018	1.7046	0.0507	0.1445	0.0548	0	0.032	0.5066	0.0557	0.0396	0	0	0	0.0815	0.6614	1.3812	0.8333	2.7041
MPX2022	0	0.0717	0.0787	0.2793	0.821	0.0418	0.5849	0	0.054	0.5586	0.044	0.5448	0.0793	0.3368	0	0.0313	0.0808	0.1513	0.057	0.1863	0.0128	0	0	1.0162	0.2955	0.5984	0.4366	0.9286
MPX2022	0.0224	0.0402	0.0179	0.3663	0.2123	0.2314	0.6851	0.063	0.0417	1.0682	0.221	0.4082	0.0889	1.0354	0.0679	0.0537	0.0614	0.1368	0.0734	0.0581	0	0.0251	0	0	0.4733	0.2395	0.1182	1.4246
MPX2022	0.0251	0.0617	0.0479	1.5876	0.9452	0.0812	0.9595	0.068	0.0684	2.7996	0.204	0.6546	0.0524	0.8699	0.0343	0.0894	0.0477	1.4578	0.0402	3.2697	0	0.0072	0.0001	0.0754	1.5171	0.8745	0.858	2.4673
MPX2022	0.0279	0.1549	0.0647	1.7951	0.3001	0.0803	1.7266	0.097	0.0893	1.6109	0.212	0.8153	0.0684	0.751	0.0065	0.1594	0.0053	0.7968	0.0333	0.2558	0	0.0018	0	0	1.3324	0.1426	0.6144	1.9882
MPX2022	0.0356	0	0	0.0909	0	0.2147	0.8729	0.127	0	0.6352	0.078	0.5197	0	0.591	0.0259	0.0199	0.0205	0.2402	0.02	0.2588	0.0595	0	0	0.08	0.6892	0.6874	0.1599	1.4924
MPX2022	0.0387	0.2835	0.0861	0.8796	0.1676	0.0653	0.3664	0.015	0.0948	0.5127	0.057	0.2383	0.0066	0.8517	0.0512	0.0892	0.0414	0.1545	0.003	0.2669	0.0265	0.0847	0.0391	0.0505	1.6461	0.131	0.439	1.3122
MPX2022	0.0394	0.0876	0.0451	0.0898	0.0271	0	0	0.201	0	0.0937	0.206	0.019	0	0.4693	0	0.0812	0	0.0769	0	0	0	0.0219	0.1071	0	0.0506	0.0192	0.0855	0
MPX2022	0.0401	0.0824	0	0.778	0.1283	0	2.5822	0.295	0.1032	2.3024	0.461	1.8924	0.3702	0.3257	0.227	0	0	0.7442	0.1729	0.7352	0	0.0201	0	0	0.4282	0.9198	1.1655	2.5254
MPX2022	0.0404	0	0	0.5257	0.7927	0	1.1519	0.108	0	1.289	0.352	0.2411	0	0.1499	0	0.0418	0	0.1341	0.0262	0	0	0	0.1171	0	1.6302	0.3746	0.1145	1.5021
MPX2022	0.0482	0.1567	0.051	0.7175	0.1524	0.0578	2.2209	0.052	1.0981	2.359	0.197	1.7892	0	0.6765	0.0001	0.1909	0.0097	0.6734	0.0247	0.2606	0.0204	0.0158	0	0.0362	0.6922	1.2056	1.3442	2.6149
MPX2022	0.0531	0.2217	0.0587	0.2442	0.0808	0	0.0855	0	0.1118	0.1157	0.165	0.0322	0	0.8084	0	0.1653	0	0.0698	0.0457	0.1277	0	0.1148	0.0204	0	0.1121	0	0.0646	0
MPX2022	0.057	0.0939	0	0.8303	0.5463	0	2.2591	0.136	0.064	1.5339	0.424	1.572	0.082	1.0366	0.019	0.1367	0	0.8642	0.0588	0.5971	0.0103	0.0744	0	0.0318	1.0365	1.0622	0.9849	2.46
MPX2022	0.0592	0.401	0.0589	1.1357	0.6138	0.0861	2.6298	0	0.1337	3.4408	0.032	1.5446	0.037	0.6933	0.0006	0.0806	0.0535	0.725	0.0383	2.5739	0.0465	0.0739	0.0206	0.6596	1.0484	1.8407	1.3485	2.7396
MPX2022	0.068	0	0	0.51	0.1875	0.1103	2.0162	0.009	0.1339	1.3611	0.047	0.8831	0	0.756	0	0	0	0.1553	0.0417	0.0661	0.0408	0	0	0.1003	1.0427	1.6349	0.1602	1.6869
MPX2022	0.0791	0.3802	0.1245	1.9622	0.2333	0	2.9135	0.036	0.1013	1.8583	0.086	1.6209	0.098	0.4146	0	0.185	0	1.0299	0	0.306	0	0.0106	0	0	0.4403	1.2315	1.3553	2.7285
MPX2022	0.0848	0.1597	0.0278	1.3985	0.3956	0.1396	3.3311	0.231	0.105	3.0181	0.146	2.5987	0.1136	1.1772	0	0.1428	0.0726	1.2149	0.1189	0.9135	0.0475	0.0029	0.0486	0.4201	0.9387	2.0543	1.9728	2.5867
MPX2022	0.0978	0.2405	0.186	0.8202	0.185	0	0.6593	0.021	0.1553	0.6561	0.192	0.5295	0.083	1.4641	0	0.306	0	0.2873	0.0782	0.1638	0	0.1113	0.0682	0	0.2587	0.182	0.4655	0.8448
MPX2022	0.1128	0.1908	0.0069	0.4621	0.43	0.2401	2.3646	0.073	0.1338	1.8463	0.303	1.2834	0.0309	0.9267	0.025	0.1686	0.0407	0.741	0.0233	0.655	0	0.0505	0	0	0.5369	1.1571	0.6129	2.1135
MPX2022	0.123	0.1868	0.2285	0.6962	0.7474	0	1.2178	0.138	0.0584	1.5959	0.203	1.0124	0.1245	0.4256	0	0.2644	0	0.2712	0.0649	0.2177	0	0.0384	0.0239	0	1.5109	0.4319	0.7316	2.1936
MPX2022	0.1334	0.0559	0	0.5282	1.4166	0.3111	1.3711	0.318	0.0178	1.5558	0.085	1.0566	0.035	1.3442	0.0476	0.2601	0.0824	0.5694	0.0494	0.2466	0	0	0.0602	0	1.2033	0.8853	0.3065	2.1301
MPX2022	0.1614	0.0886	0	0.3181	0.434	0.115	0.6174	0	0.1295	1.9261	0	0.5108	0	0.5776	0	0.0417	0.1056	0.272	0.0128	0.1391	0	0.0744	0.0219	0	1.389	0.5471	0.1642	1.4929
MPX2022	0.1655	0.0405	0	1.0973	0.4358	0	2.6679	0	0.0705	2.3313	0.065	1.684	0.0448	0.4058	0.0453	0	0	0.6195	0.0877	0.1943	0	0	0	0.0871	1.5206	1.5585	0.8777	2.509
MPX2022	0.1928	0.3022	0.3554	1.0431	0.3709	0	0.9183	0.028	0.129	1.1047	0.072	1.1504	0	0.4153	0	0.3803	0	0.4972	0.0173	0.2531	0	0.1811	0.0325	0.0087	1.4446	0.6431	1.6974	2.1261
MPX2022	0.1989	0.1402	0.1248	0.6276	3.2675	0.1542	2.1027	0	0.0842	3.267	0.031	3.7	0	0.7166	0	0.1588	0.108	1.1859	0	0.618	0	0	0	0.088	3.4968	1.9266	3.7	2.7748
MPX2022	0.2169	1.07105	0	0.81395	0.22345	0	2.22925	0.164	0	2.06005	0.264	0.67265	0.0054	0.7264	0.0905	0.01095	0	0.52345	0.0212	0.31605	0	0	0.1145	0.0177	1.5896	0.9871	0.94485	2.5975
MPX2022	0.2184	0.1088	0.127	1.1105	0.9801	0	1.8917	0	0.2155	1.5106	0.084	1.7898	0	1.4939	0	0.1599	0	0.5017	0.1579	0.3931	0	0.0425	0.1074	0	2.5474	1.6276	1.6123	2.2461
MPX2022	0.2332	0.1165	0.0458	0.4122	0.2369	0.0483	1.4921	0.027	0.0989	1.756	0.047	1.5604	0.063	0.793	0.0482	0.0405	1.3544	0.4265	0.086	0.4146	0.0419	0.0237	0.0079	0.1172	1.102	0.9597	1.1049	2.6694
MPX2022	0.2422	0.1721	0.0662	0.9835	0.0832	0.1145	2.2641	0.114	0.0621	1.6669	0.183	1.2713	0	1.3485	0.093	0.1164	0	0.4577	0.0056	0.1408	0	0	0.0074	0.0539	0.4196	1.8771	0.6736	2.3411
MPX2022	0.257	0.07665	0.13305	0.29165	0	0	0.24555	0.127	0	0.84715	0.349	0.22355	0.0193	0.9197	0.1624	0.27045	0	0.20875	0.0285	0	0	0	0.31	0	0.1953	0.1345	0.56385	1.0183
MPX2022	0.257	0.0354	0.0237	0.3639	1.7029	0	2.1551	0.134	0	2.2055	0.44	2.3225	0	0.5231	0	0.0101	0	0.9368	0.0788	1.7276	0.0219	0	0.2616	0.1462	0.0338	0	2.3225	2.646
MPX2022	0.2745	0.00765	0	0.18865	0.06355	0.0333	2.41185	0.108	0	1.94635	0.217	1.05075	0.0594	0.5883	0	0	0.0049	0.20635	0.0608	0.04225	0	0.00555	0.1486	0.0469	0.4207	0.9999	0.72585	2.5075
MPX2022	0.3098	0.1577	0.1071	0.6997	0.5043	0.0659	1.9784	0.077	0.1564	1.322	0.164	1.3538	0.0739	1.5962	0	0.2289	0	0.3681	0.2175	0.4374	0	0.0532	0.0591	0.064	1.7002	0.933	1.2748	2.4246
MPX2022	0.4573	0.073	0.0327	1.2252	0.3215	0.1016	2.6864	0.002	0.0993	2.6979	0.028	2.5448	0.0867	0.6321	0	0.0456	0.001	0.6952	0.028	0.1648	0.0198	0.0221	0	0.0979	0.6877	1.797	2.0804	2.9622
MPX2022	0.5198	0.0253	0	0.5322	0.0848	0.0522	0.5169	0.095	0.025	0.6205	0.302	0.2223	0.0001	0.5239	0	0	0	0.1901	0	0.0366	0	0.0152	0.0192	0	0.434	1.5024	0.0371	0.8136
MPX2022	0.5611	0.2111	0.0187	1.2595	0.2211	0	2.3073	0	0.0578	1.2386	0.008	1.6626	0.1627	0.4867	0	0	0	0.6289	0.1291	0.2527	0.0404	0.0748	0	0.1013	0.7238	1.4482	0.4454	2.7839
MPX2022	0.5815	0	0	0.64985	0.32955	0	2.75415	0.19	0	1.56915	0.764	2.06865	0.0194	1.5929	0.0051	0.04835	0.008	0.27955	0.0472	0	0	0	0.2737	0	2.0191	1.7261	1.64325	2.8444
Pre	0	0	0	0.0133	0.038	0	0	0	0.0908	0	0.077	0	0.0634	0.502	0	0.0479	0	0.0963	0.0436	0.0037	0	0.0654	0	0.015	0.0189	0	0	0
Pre	0	0	0	0.1342	0.0026	0.0159	0	0.024	0.0125	0	0.057	0	0.0391	0.325	0.0166	0.0289	0	0	0.0357	0	0.0169	0	0.0018	0.0277	0.0035	0.0163	0	0
Pre	0	0.1602	0	0	0	0.0151	0	0.03	0	0	0.096	0	0.0345	0.9586	0.043	0	0	0	0.0592	0	0.011	0	0	0.0221	0.0582	0.0147	0	0
Pre	0.0176	0.0091	0	0	0.0091	0.0406	0	0.038	0	0	0.049	0	0.024	0.6848	0.0109	0.0242	0	0	0.0045	0.0468	0	0.0223	0.0023	0.0144	0.0187	0.0145	0	0
Pre	0.0195	0.0639	0.0096	0.0203	0.051	0.0451	0.0086	0.03	0.0243	0.0484	0.09	0.0865	0.0247	0.5752	0.0625	0.0476	0.0031	0.0104	0.0347	0.0065	0.0042	0.0343	0.0053	0.0097	0.2394	0.0235	0.0468	0.0917
Pre	0	0	0	0.008	0.0963	0.0373	0	0	0.085	0	0.15	0	0.1945	0.6102	0.0081	0	0	0.0365	0.0238	0.0868	0.0768	0.0674	0	0.0226	0	0.0413	0	0
Pre	0	0.0285	0.0474	0.1666	0.1845	0.2402	0.0313	0.016	0.1865	0.0308	0.756	0	0.1591	2.2394	0.0847	0.1771	0.0103	0.1075	0.0668	0.0451	0.0251	0.0514	0.1034	0.0432	0	0.0021	0.0006	0
Pre	0	0.0224	0.0897	0.0562	0.1296	0.0267	0	0.074	0.051	0	0.162	0	0.2256	1.4557	0.0214	0	0	0.0731	0.1056	0.438	0.1338	0	0	0.0049	0.0443	0.0007	0	0
Pre	0	0.0693	0	0.1344	0.0495	0.0192	0	0.034	0.0739	0	0.093	0	0.1692	0.7664	0.0359	0.0243	0	0.0237	0.0284	0	0.1168	0	0	0.0214	0	0.0197	0	0
Pre	0	0	0	0	0	0.0282	0	0.021	0	0	0.249	0	0.1835	0.7812	0	0.0305	0	0	0.0777	0.0331	0	0	0	0	0	0.001	0	0
Pre	0	0	0.0081	0	0	0	0	0	0.0349	0.0418	0.225	0	0.1518	0.3161	0	0	0	0	0.0592	0	0.032	0	0.0085	0.0429	0	0	0	0
Pre	0.0266	0.0306	0	0.0713	0.1067	0.0687	0	0	0.1767	0	0.059	0	0.1689	0.5843	0	0.0169	0	0.0299	0.0517	0.1304	0	0.0567	0.1217	0	0.2381	0	0.0121	0
Pre	0.0593	0.0963	0.0895	0.1052	0.1425	0.0516	0.022	0.055	0.0906	0.0462	0.094	0.0127	0.0902	0.603	0.0979	0.095	0	0.0762	0.0088	0.0889	0.0569	0.1367	0.0789	0	0.0069	0.0002	0.02	0
Paediatric	0	0.002	0	0.017	0.05	0.052	0.239	0.337	0.03	0.337	0.183	0.266	0.037	1.072	0	0.045	0	0.018	0.052	0.068	0.021	0.129	0.021	0.068	0.292	0.2864	0.208	0.868
Paediatric	0	0.046	0.049	0.074	0.074	0.01	0.478	0.05	0.017	0.259	0.008	3.137	0.029	0.841	0	0.002	0	0.015	0.025	0.041	0	0.095	0	0.031	0.228	0.3837	2.146	3.002
Paediatric	0	0	0.017	0.092	0.134	0	0.037	0.943	0.116	0.018	0.305	0	0.029	0.705	0	0.045	0	0.04	0.108	0.038	0.017	0.046	0.032	0	0.364	0.0304	0	0
Paediatric	0	0.005	0.007	0.041	0.047	0.003	0.061	0.051	0.018	0.063	0.026	0.02	0	0.441	0.008	0.02	0	0.026	0	0.027	0.014	0.034	0.014	0.023	0.069	0.0792	0.011	0.113
Paediatric	0	0	0	0.012	0.056	0	0	0.089	0.012	0.01	0.069	0	0.013	0.287	0	0.007	0	0	0.034	0.002	0	0.027	0.007	0	0.03	0.0103	0	0
Paediatric	0	0.013	0	0	0.011	0	0	0.312	0.043	0.012	0.018	0	0.063	1.661	0	0.007	0	0	0.083	0	0	0.021	0.01	0	0.22	0	0	0
Paediatric	0	0.003	0.011	0.025	0.013	0	0.002	0.329	0.041	0.054	0.041	0	0.014	0.814	0.003	0.024	0	0.009	0.027	0.014	0	0.019	0.03	0	0	0.0514	0	0
Paediatric	0	0	0.004	0.033	0.061	0.002	0.011	0.043	0.023	0.044	0.036	0	0.02	1.041	0.002	0.02	0	0.01	0.028	0.012	0.002	0.018	0.007	0	0	0.1082	0	0
Paediatric	0	0	0.007	0.035	0.033	0	0.017	0.074	0.022	0.03	0.027	0	0	0.216	0	0.023	0	0.021	0	0.035	0.035	0.016	0.015	0.012	0.296	0.0084	0	0.007
Paediatric	0	0	0	0	0.002	0	0	0.081	0.024	0.024	0.08	0	0.033	0.551	0	0	0	0	0.105	0.033	0.001	0.013	0.027	0.005	0.884	0	0	0
Paediatric	0	0.004	0	0	0.056	0.026	0	0.403	0.069	0.018	0.098	0	0.032	0.444	0.014	0.041	0	0	0.036	0.008	0	0.01	0.014	0.013	0.016	0	0	0.003
Paediatric	0	0	0	0	0	0	0	0	0.019	0.032	0	0	0	0.38	0	0	0	0	0.032	0	0	0.009	0.034	0	0	0	0	0
Paediatric	0	0	0	0.002	0.007	0.014	0	0.312	0.023	0.013	0.033	0	0.039	0.605	0.006	0.023	0	0.017	0.067	0.02	0.027	0.008	0.013	0.026	0.015	0	0	0.006
Paediatric	0	0	0	0.009	0.042	0.016	0.011	0	0.035	0.105	0.015	0	0.061	0.798	0	0.006	0	0	0.069	0.007	0.002	0.006	0	0	1.209	0.016	0	0
Paediatric	0	0	0	0	0	0	0	0.009	0	0.008	0.018	0	0.006	0.061	0	0	0	0.002	0.009	0.004	0.005	0.004	0.005	0.007	0.016	0.0146	0	0.005
Paediatric	0	0	0	0	0	0.013	0	0.072	0.011	0	0.023	0	0.024	0.883	0	0.002	0	0	0.04	0.004	0.049	0.003	0.002	0.009	0.484	0.0597	0	0.003
Paediatric	0	0	0	0.003	0.015	0	0.006	0.055	0.002	0.013	0.007	0	0.011	0.206	0	0	0	0	0.016	0	0.003	0	0.002	0.012	0.025	0.0022	0	0
Paediatric	0	0	0	0.001	0	0.001	0.023	0.49	0.016	0.016	0.038	0	0	0.382	0	0.015	0	0.015	0	0.012	0.031	0	0.003	0.009	0	0.0343	0	0.005
Paediatric	0	0	0	0	0	0	0	0.062	0.011	0.029	0.063	0.155	0	0.83	0	0	0	0	0	0.008	0	0	0.01	0	0	0	0.113	0.292
Paediatric	0.004	0	0	0.097	0.016	0.01	0.025	0.095	0.033	0.188	0.028	0	0	1.041	0	0	0	0	0.019	0.047	0.016	0.009	0.013	0	0.131	0.0274	0	0.141
Dose 1 D21	0	0	0	0	0	0.0269	0.01125	0.068	0.00435	0.43105	0.106	0.12585	0.0342	0.4297	0.0054	0	0	0.02645	0.0184	0	0	0.02065	0.5122	0	0.0488	0.0955	0.19355	0.4721
Dose 1 D21	0	0	0	0	0	0.0343	0	0.209	1.09165	0.17795	0.177	0.00315	0.0716	0.5752	0	0.08965	0	0.03305	0.0403	0	0	0.01255	0.0363	0	0.0089	0	0.06945	0.2411
Dose 1 D21	0	0	0.0371	0.0287	0.0083	0.0382	0	0.005	0	0.1926	0.031	0.0868	0.0491	0.3159	0	0.0234	0.0475	0.0421	0.0256	0	0	0	0	0.0098	0.1733	0.0532	0.1313	0.2132
Dose 1 D21	0	0	0	0	0	0	0	0.179	0	0.1048	0.13	0	0.003	0.993	0	0	0	0	0.015	0	0	0	0	0.0426	0	0.0501	0	0.1282
Dose 1 D21	0.0147	0.01545	0	1.26415	0	0	0	0.19	0.00135	0.23245	0.244	0.57575	0.0288	0.9483	0	0.01195	0	0.00205	0.0373	0	0	0	0.059	0.0159	0.0522	0	0.86985	0.9181
Dose 1 D21	0.0248	0	0	0	0.0135	0	0	0.095	0	0.8367	0.163	0	0.0523	0.4035	0.001	0.0476	0	0.0334	0.0265	0	0	0	0.0327	0	0.0714	0.0404	0.0817	1.0815
Dose 1 D21	0.124	0.0573	0.0097	0.0684	0.0415	0	0	0.284	0	0.415	0.142	0.2019	0.0465	0.7432	0	0.072	0.0118	0.1528	0.057	0	0	0.0271	0.0476	0	0.5552	0.3149	0.3353	0.6125
Dose 1 D21	0.2609	0.08725	0	0.17365	0.04575	0	0.00305	0.042	0.03545	0.46815	0.409	0	0.0454	0.8937	0	0.06585	0	0	0.0413	0	0	0.03085	0.2463	0	0.1393	0	0.00705	0.4701
Dose 2 D14	0	0.479	0.022	0.03	0.074	0.101	0.444	0.046	0.04	1.693	0.214	2.276	0	0.813	0.058	0.077	0.022	0.987	0.009	2.515	0	0.159	0.007	1.448	2.861	0.862	2.823	3.101
Dose 2 D14	0	0.05515	0.00985	0.03825	2.74175	0.0621	1.85485	0.17	1.23045	1.25525	0.117	3.15455	0.008	0.455	0.0401	0.04785	0.0213	1.88695	0.039	0.20785	0	0.01545	0.0675	1.2228	0.0303	1.6731	3.40635	3.3275
Dose 2 D14	0	0.04885	0.12655	0.04665	0	0.0338	1.05685	0.152	0	1.49825	0.26	1.32705	0.0499	0.8776	0	0.13165	0	1.13205	0.0389	0	0	0	0	0.2592	0.0753	1.9787	1.68265	2.4998
Dose 2 D14	0	0	0	0	0	0.0971	0.28105	0.472	0	1.07045	0.217	0.65235	0.0641	0.6866	0	0	0.0462	0.44595	0.1071	0.37115	0	0	0	0.4949	0.5315	1.1221	0.77275	1.5808
Dose 2 D14	0.0167	0	0	0	0	0.0082	0.85525	0.173	0	1.66915	0.138	1.10505	0	0.612	0.0178	0	0.0206	0.68345	0.005	0.03845	0	0	0.007	0.9332	0.0841	1.3898	1.99015	2.4243
Dose 2 D14	0.0313	0.04965	0.01065	0.06445	0.00465	0.0913	1.26845	0.221	0	1.64805	0.095	2.59035	0.0185	0.9211	0.0274	0.07615	0.0569	1.39905	0.1906	0.08285	0	0.00865	0.0173	0.8857	0.5983	2.0238	2.77395	3.2394
Dose 2 D14	0.0791	0	0	0	2.0579	0.01	1.5525	0	0	2.3451	0.045	2.6154	0.1784	0.335	0.0876	0.0353	0.0576	1.2996	0.0274	0.1268	0	0	0.2378	1.4394	0.0899	1.5615	3.0052	3.1749
Dose 2 D14	0.1538	0	0	0	0	0	1.8666	0.137	0.0024	1.7489	3.003	2.8459	0.0876	0.6702	0.0058	0.0103	0	1.3626	0.0584	0.1029	0	0.0159	0.0876	2.2188	0.0712	3.0681	3.1287	3.0297
Dose 2 D14	0.3543	0.07475	0	0.15595	0.02885	0.0528	0.24965	0.079	0	1.94125	0.372	1.30005	0.0713	0.8725	0	0.05345	0.0039	1.44265	0.0288	0.09835	0	0.01235	0.0772	0.3569	0.1542	0.8395	2.14765	2.4955
Dose 2 D14	0.4857	0.0398	0	0.0261	0.0499	0.0486	1.2949	0.641	0.0111	1.6012	0.093	3.3358	0.0652	0.4181	0	0.0002	0	1.2307	0.0304	0.1938	0	0.0183	0.0144	1.0729	0.2226	1.478	3.6384	3.1771
Dose 2 D43	0	0.05965	0	0.03305	0.07165	0.0338	0.68355	0.697	0.02535	1.05165	0.15	2.42825	0.0353	0.3249	0.0059	0.01015	0	1.65055	0.0048	0.06945	0	0.14095	0.0076	0.4953	0.1803	1.0211	2.70255	3.5043
Dose 2 D43	0	0.0423	0.0158	0.0391	0.0046	0.113	0.5466	0.079	0.0026	0.6602	0.09	2.5725	0.0284	0.4158	0.0052	0.0381	0.0654	2.0997	0.0123	0.0297	0	0.0073	0	0.624	0.0376	0.8759	2.7561	3.4508
Dose 2 D43	0	0	0	0	0	0.0422	0.6743	0.078	0	1.4358	0.176	1.4931	0.0603	0.5866	0.0754	0.0027	0	0.3333	0.0056	0	0	0	0	0.8551	0.0392	2.4107	2.4818	2.6869
Dose 2 D43	0.0099	0.6573	0.0165	0.0161	0.0702	0.1109	0.3706	0.0603	0.1246	1.4248	0.2579	0.9566	0	1.2624	0.0488	0.1659	0.0074	1.1078	0.0034	3.0045	0.0067	0.1866	0.015	1.1754	2.7649	0.5009	2.3413	3.1586
Dose 2 D43	0.0207	0.0457	0.0325	0.0261	0.0116	0.0723	0.464	0.216	0.0218	1.2337	0.171	0.5402	0.0369	0.5019	0.0255	0.0639	0.0633	0.5577	0.0269	0.0222	0	0.007	0	0.462	0.0503	0.5834	0.9988	2.9901
Dose 2 D43	0.0288	0.06805	0.07405	0.07015	0.00455	0.0085	0.36525	0.144	0.02465	1.08005	0.325	0.65205	0.0431	1.0004	0.0081	0.12655	0	0.60435	0.0333	0	0	0.01795	0.0389	0.0664	0	1.0319	0.75325	1.8651
Dose 2 D43	0.0385	0.0713	0	0.0592	0.3041	0	0.382	0.349	0.1176	0.601	0.136	0.3211	0.0217	0.6165	0.0322	0.1844	0	0.3099	0.0423	1.1528	0	0.0076	0	0.097	0.4778	1.0728	0.4237	1.4766
Dose 2 D43	0.1429	0.0125	0	0.0112	0.0002	0.046	0.7826	0.072	0.0271	1.3914	0.166	2.1045	0.0324	0.3715	0.0473	0	0.0333	0.509	0.0312	0.1155	0	0.1411	0.1529	1.2774	0.0834	1.0781	2.388	3.3365
Dose 2 D43	0.3294	0.062	0	0.1746	0.0314	0.0976	0.0496	0.06	0.0205	1.4806	0.363	0.6697	0.0487	0.834	0	0.052	0.043	1.1832	0.0227	0.0091	0	0	0.1308	0.1467	0.1841	0.6567	1.0279	2.8364
Dose 2 D63	0	0.0516	0	0.0041	0.0338	0	0.1359	0.439	0.0664	0.3913	0.208	0.1258	0.03	0.6248	0.0673	0.0181	0	0.0918	0.0447	0.2799	0	0.0121	0.0236	0.1192	0.1524	0.8279	0.17	0.6749
Dose 2 D63	0	0.0317	0.0046	0.0233	0.1001	0.0567	0.652	0.598	0.0175	0.8766	0.088	2.5321	0	0.392	0.0726	0.0132	0	0.7851	0.01	0.1144	0	0.0113	0.0243	0.4199	0.0846	0.906	2.7119	2.9637
Dose 2 D63	0	0.0385	0	0	0	0.0516	0.0316	0.097	0.0271	0.1875	0.162	0.421	0.0424	0.7184	0.0702	0	0	0	0.0453	0	0	0	0.0118	0.0096	0	0.1071	0.557	0.9168
Dose 2 D63	0	0.0003	0	0.0016	0.0233	0.1481	0.2947	0.094	0	0.3504	0.07	2.2916	0.002	0.514	0.0412	0.0179	0.0446	0.98	0.017	0.0039	0	0	0	0.5242	0.0067	0.5906	2.4895	3.0863
Dose 2 D63	0	0.3338	0	0	0	0.0461	0.0232	0	0	0.6522	0.0619	0.6223	0	0.5764	0	0.1248	0	0.363	0	1.7047	0	0	0	0.9188	2.1668	0.3723	1.535	2.2526
Dose 2 D63	0.0096	0.0456	0.0397	0.0548	0.0704	0.102	0.4026	0.163	0.0634	1.1515	0.137	0.361	0	0.642	0.1407	0.0504	0.0094	0.1999	0.023	0.0575	0	0.031	0.0375	0.3722	0.0021	0.4426	0.6668	1.6189
Dose 2 D63	0.0488	0.063	0.0289	0	0.0042	0.0855	0.2749	0.107	0.0498	0.9812	0.245	0.5704	0	1.245	0.0848	0.0281	0	0.2116	0.02	0	0.0084	0.0044	0	0.0346	0.0616	0.8679	0.7084	1.5969
Dose 2 D63	0.0503	0.0428	0	0.1955	0.0121	0.126	0.0286	0.056	0.0041	1.4624	0.409	0.4748	0.005	1.091	0.0556	0.0492	0	0.3023	0.003	0	0	0	0	0.1393	0.0149	0.4409	0.868	1.9617
Dose 2 D63	0.1083	0.0013	0.0437	0.0936	0.0976	0.059	0	0.046	0.0287	0.1175	0.121	0.1409	0.0298	0.8695	0.0505	0.0936	0.0182	0.1166	0.0169	0.0403	0	0.0485	0	0	0	0	0.2158	0.553
Dose 2 D84	0	0.3758	0	0	0	0	0.0542	0	0	0.1883	0.0273	0.48	0	0.4914	0	0	0	0.2719	0	1.7418	0	0	0	0.7401	2.4403	0.3138	1.1838	2.2219
Dose 2 D84	0.0037	0.0361	0.0018	0.0169	0.048	0.0316	0.3195	0.084	0.033	0.596	0.091	2.0118	0.0111	0.4422	0.0573	0.058	0.0176	0.8653	0.009	0.0503	0.0068	0.02	0.0228	0.7272	0.0417	0.6133	2.1871	3.0637
Dose 2 D84	0.0157	0.0222	0	0.0217	0.0383	0.0898	0.1695	0.449	0.0082	0.454	0.167	0.2126	0.0174	0.6978	0.0858	0.0004	0	0.0948	0.0386	0.6829	0.0035	0.0264	0	0.1018	0.5302	0.8129	0.2021	0.915
Dose 2 D84	0.0167	0.1159	0.0032	0.0228	0.0545	0.1574	0.2063	0.137	0.0526	1.316	0.3	0.6207	0.0023	0.9791	0.0738	0.1107	0.0012	0.3397	0.0028	0.0139	0.0028	0.0176	0.0171	0.0932	0.1298	0.8619	0.6025	1.8177
Dose 2 D84	0.019	0.043	0.0199	0.0315	0.0466	0.0514	0.4462	0.072	0.0187	1.5463	0.144	1.3281	0.0599	0.5731	0.041	0.0339	0.0088	0.5835	0.0199	0.0835	0.0053	0.0049	0.0362	0.7773	0.0729	2.2368	2.214	3.0609
Dose 2 D84	0.0243	0.0323	0.0007	0.0029	0.016	0.0339	0.2516	0.139	0.0252	1.165	0.132	0.2708	0.0338	0.5794	0.009	0.0094	0.0074	0.1002	0.0206	0.0191	0	0.0058	0	0.2982	0.04	0.3851	0.3504	1.5343
Dose 2 D84	0.1134	0.0782	0	0.2941	0.0118	0.1011	0.0144	0.05	0.0147	1.7161	0.348	0.3821	0.0329	0.7902	0.0282	0.0735	0	0.348	0.0149	0.0254	0.0364	0.0126	0	0.2184	0.1802	0.4813	0.5775	2.2872
Dose 2 D84	0.2434	0.0216	0	0.0422	0.0435	0.002	0.4836	0.599	0.0002	1.1084	0.102	2.5496	0.0499	0.31	0.0083	0	0	0.7299	0.0217	0.4163	0	0	0	0.5994	0.1519	0.8613	2.476	3.2785
Dose 3 D14+	0.0004	0.2853	0.107	0.0467	0.0411	0.0857	0.2687	0.075	0.087	2.7921	0.22	1.212	0.005	1.436	0.019	0.0445	0.0463	1.7433	0.031	0.2489	0.0063	0.0207	0.0057	0.2785	0.3229	0.681	2.1316	2.7215
Dose 3 D14+	0.0037	0.072	0.0128	0.0622	0.5415	0.0146	1.3642	0.09	0.002	2.7708	0.093	3.7268	0	0.599	0.0206	0.0653	0.002	0.6415	0.394	0.9439	0	0.0212	0.3066	2.2072	0.1688	1.6753	3.4883	3.2022
Positive Pool (ACAM)	0	0	0	0.2716	0.3851	0	0.2618	0.044	0	1.078	0.075	0.7446	0.1076	0.5014	0	0	0.3065	0	0.0376	0	0.0283	0	0	0.0312	0.6697	1.493	0.7465	1.6939
Positive Pool (ACAM)	0.0715	0.1166	0.07	0.5222	0.3068	0.0146	0.4808	0.068	0.0035	1.8578	0.1	0.7871	0.1756	0.8834	0.1087	0.1019	0.6077	0.0719	0.0486	0.1305	0.0278	0.0246	0.0036	0.0805	0.5098	1.2332	0.8798	1.9671
Positive Pool (MVA)	0	0	0	0	0.4433	0.0033	1.4322	0.093	0	0.8826	0.238	1.8769	0.094	0.7866	0	0	0.183	0.5453	0.0513	0.6601	0.1354	0	0	0.6612	0.8317	2.1778	1.7226	2.3677
Positive Pool (MVA)	0.0175	0.1213	0	0.0794	0.1423	0.0214	1.0492	0.102	0.1344	0.2557	0.206	0.495	0.1727	0.9718	0	0.1018	0	0.043	0.1732	0.2386	0.0657	0.017	0.0365	0.0745	0.7488	1.2092	0.284	1.1725
Positive Pool (MVA)	0.0214	0.0208	0.1022	0.1976	0.245	0	0.1037	0.044	0	0.0123	0.146	0.1062	0.0866	0.7724	0.0561	0.1161	0.0084	0.1308	0.3896	0.152	0.024	0	0	0.2418	0.3436	0.4452	0.1979	0.4611
Positive Pool (MVA)	0.3765	0.1701	0.1506	0.1547	0.9789	0.186	2.2551	0.115	0.2233	1.9682	0.205	2.469	0.3216	0.7956	0.1221	0.1021	0.7805	1.1676	0.0093	0.9193	0.0891	0.0648	0.1486	0.5817	1.1313	2.7932	2.467	2.5265
Positive Pool (MVA)	0.5612	0.0788	0.0458	0.2495	0.2288	0	2.3284	0.06	0.0893	0.9838	0.075	1.8992	1.1013	0.7068	0	0.023	0	0.6506	0.1198	1.022	0.0737	0	0	0.4279	0.5883	2.8888	2.1159	2.2178
Pre	0	0.0189	0	0	0	0.0115	0	0.167	0.0145	0	0.296	0	0.0517	0.8181	0	0	0.0529	0	0.038	0	0	0.0225	0	0	0.2488	0.5121	0	0.1141
Pre	0	0.0651	0	0	0	0.0614	0.0804	0.075	0	0	0.23	0	0.1062	0.4934	0.0152	0	0.0275	0.0076	0.1062	0	0	0.0125	0.0317	0.0329	0.2928	0.1348	0	0.0021
Pre	0	0.3212	0.122	0.1058	0.0419	0.0559	0	0.136	0.0731	0.0525	0.337	0.0115	0.0816	0.937	0.0422	0.1935	0.1371	0.0119	0.0334	1.8172	0	0	0	0	2.427	0	0.0907	0.0773
Pre	0	0.0655	0	0.0703	0	0.0337	0	0.113	0	0.0118	0.189	0	0.0224	0.4252	0.0176	0.0465	0.0792	0	0.0225	0	0	0	0.0897	0	0.0142	0	0.0341	0.0351
Pre	0.0085	0.05005	0.01265	0.02405	0	0.0228	0	0.047	0	0.02835	0.138	0.00275	0.0356	0.36	0	0.03005	0.0593	0.04155	0.0245	0.00215	0	0.01905	0.0437	0	0.0868	0	0.01765	0
Pre	0.0236	0	0	0	0	0.0762	0	0.191	0	0	0.258	0	0.0275	0.4268	0	0	0.093	0	0.0086	0	0	0	0.0184	0	0.0246	0	0	0.0267
Pre	0.0448	0	0	0	0	0.0101	0	0	0	0	0	0	0.0639	0.7825	0	0.004	0	0	0	0	0	0	0	0	0.06	0.003	0.004	0.0817
Pre	0.0477	0.2164	0.1082	0.179	0.0137	0.0259	0.0257	0.048	0.0775	0.2297	0.152	0.011	0.0317	0.4796	0.0005	0.0973	0	0.1465	0.0366	0.1106	0	0	0.0052	0	0.1568	0	0.0763	0
Pre	0.0485	0.06805	0.00205	0.01175	0	0.0914	0	0.091	0.02015	0.01335	0.116	0.01385	0.0179	0.8323	0.0236	0.01525	0.0912	0.02005	0.0191	0	0	0.01645	0.0132	0	0.042	0	0.00785	0
Pre	0.1107	0.0496	0.0021	0.0319	0	0.074	0	0.828	0	0.0187	0.21	0.0033	0.0441	0.4782	0	0	0.0578	0	0.0342	0.0307	0	0	0	0	0.0193	0	0.0227	0
Pre	0.1501	0.0161	0.0141	0.0231	0.0082	0.0088	0	0.104	0	0	0.204	0	0.0525	0.3683	0	0.0687	0.0113	0.0302	0.034	0	0	0	0.0628	0	0.105	0	0.3286	0.0487
Pre	0.177	0	0.0528	0.0457	0	0	0	0.557	0.3316	0.0162	0.192	0	0.0887	0.3286	0	0.1161	0	0	0	0	0	0	0.0429	0	0.0989	0	0.0324	0.0314
Pre	0.1827	0.2486	0.1849	0.2119	0	0.0057	0.0518	0.151	0.1165	0.1706	0.282	0.0849	0.0316	0.7467	0.0112	0.2028	0.0773	0.1173	0.0304	0.19	0	0.0496	0.0514	0	0.0316	0.0333	0.1614	0.0855
Pre	0.1877	0.0106	0	0.0027	0	0	0	0.307	0	0	0.202	0	0.0536	0.6928	0.0067	0	0	0	0.068	0	0	0.0091	0.1408	0	0.3588	0.046	0	0.0753
Pre	0.2037	0	0	0	0	0	0	0.069	0	0	0.19	0	0.1098	0.6267	0.0538	0	0.0079	0	0.0691	0	0	0	0	0	0	0	0	0
Pre	0.2782	0.04175	0.00865	0.05065	0.04635	0	0	0.058	0	0	0.402	0	0.1189	0.8325	0	0.02565	0.0236	0	0.0671	0	0	0	0.0319	0.0179	0.0924	0	5e-05	0.0879
Pre	0.3587	0.09295	0.00975	0.02635	0.02695	0.0188	0.00215	0.059	0.03445	0.03105	0.16	0.01825	0	0.7948	0.021	0.01505	0.0322	0.03725	0	0.00585	0	0.01135	0.0615	0	0.0572	0.0038	0.02255	0.0549
Positive Pool (ACAM)	0	0.2267	0	0.4922	2.0757	0.0207	0.6658	0.01	0	1.5549	0.044	0.5488	0.0104	0.5251	0.0312	0.0225	0.2851	0.0151	0.3104	0.0088	0.0215	0.0002	0	0.081	2.6638	0.0001	0.5658	2.0511
Positive Pool (ACAM)	0	0	0	0	0.5792	0	0.658	0.031	0	1.2959	0.095	0.1989	0.0914	0.5311	0	0	0.1816	0.073	0.0124	0	0.0863	0	0	0.2255	1.0537	1.5776	0.356	1.4838
Positive Pool (ACAM)	0.024	0.0455	0.0668	0.1173	0.0856	0.0141	0.0805	0.022	0.0345	0.3403	0.038	0.2077	0.0606	0.7085	0.0879	0.1187	0.2075	0.103	0.0688	0.1417	0.0208	0.0517	0.024	0.0396	0.2446	0.2068	0.2232	0.4241
Positive Pool (ACAM)	0.0363	0.291	0.0314	1.5691	0.4886	0.0212	1.1193	0.032	0.1059	1.7206	0.068	2.4806	0.0201	0.9949	0.0476	0.042	2.779	0.6214	0.0443	0.9784	0.0249	0.0351	0.0016	0.2545	0.6482	1.9623	2.7035	2.2103
Positive Pool (ACAM)	0.1364	0.0556	0.0202	0.1953	1.797	0.0132	0.284	0.061	0.0323	0.6742	0.061	0.2036	0.0211	0.4014	0.0234	0.0309	0.201	0.0673	0.0082	0.0127	0.0174	0.0129	0	0.0267	2.4402	0.7122	0.2929	1.392

## Sheet: Figure 2
Figure 2 - Pearson r
	NEGS	NEGS	NEGS	NEGS	NEGS	NEGS	NEGS	NEGS	NEGS	NEGS	NEGS	NEGS	NEGS	NEGS	NEGS	NEGS	NEGS	NEGS	NEGS	NEGS	NEGS	NEGS	NEGS	NEGS	NEGS	NEGS	NEGS	NEGS	NEGS	NEGS	NEGS	NEGS	NEGS	NEGS	NEGS	NEGS	NEGS	NEGS	NEGS	NEGS	NEGS	NEGS	NEGS	NEGS	NEGS	NEGS	NEGS	NEGS	NEGS
NEGS	1	0.162999	0.231516	0.234813	0.159126	0.488044	0.20206	0.223186	0.420935	0.497494	0.235347	0.528752	0.353478	-0.0379583	0.0971505	0.366764	0.327348	-0.319872	0.0472078	0.355429	0.425265	0.282763	0.135942	-0.291713	0.113706	0.075842	0.46285	0.162694	0.411926	0.260551	0.327025	0.16487	0.121196	0.359987	0.181335	0.365162	0.319782	0.460473	0.453414	0.584804	0.182901	0.377515	0.336953	0.40388	0.380081	0.479183	0.194066	0.278709	0.120213
NEGS	0.162999	1	0.548786	0.00200181	-0.0133209	0.154925	0.60401	0.271657	0.542492	0.442209	0.316044	0.359179	0.411347	-0.162982	-0.251656	0.0507571	-0.0483824	0.0448551	-0.0197565	-0.0485064	0.0542991	-0.0274979	0.0260002	-0.239452	-0.0573961	0.00988153	0.23661	0.020409	0.00681737	-0.0717404	-0.131242	0.176355	-0.00693551	0.0523176	0.0279555	-0.0805588	-0.0168586	0.228929	0.152977	0.0660792	0.00028997	-0.069965	0.152524	0.122087	0.241548	-0.0201002	-0.0451711	0.200261	0.283579
NEGS	0.231516	0.548786	1	0.00376634	-0.0768561	0.0328792	0.828384	-0.189996	0.17585	0.0964069	-0.0493552	0.099213	0.167437	-0.0908086	-0.152115	-0.0347692	0.0448277	-0.090777	-0.064076	-0.00181878	0.0659109	-0.0391293	0.267433	-0.114448	-0.0639298	0.100008	0.0816544	0.0114566	-0.00374543	0.00139226	-0.00883005	0.170259	-0.0599254	-0.030294	-0.0548179	-0.0731889	-0.0106643	0.1199	0.278813	0.0353684	-0.0185896	-0.047704	0.035673	0.0245077	0.0716324	-0.0274307	-0.0470595	0.25741	0.285243
NEGS	0.234813	0.00200181	0.00376634	1	0.416245	0.0673999	0.192711	0.0849467	0.103492	0.310209	0.104425	0.403519	0.377378	-0.0448562	-0.0199353	0.354857	0.0397001	-0.074774	0.201586	0.105639	0.198248	0.230662	-0.00959634	-0.177656	0.233212	-0.128058	0.259154	0.149816	0.12665	0.162099	0.0505224	-0.0522458	0.255238	0.555775	0.108855	0.202824	0.283875	0.394211	0.452702	0.32542	0.132206	0.302131	0.0598256	0.28889	0.541303	0.489962	0.194074	0.270636	0.392791
NEGS	0.159126	-0.0133209	-0.0768561	0.416245	1	-0.105995	-0.108154	-0.107867	-0.0886225	0.132336	0.455362	0.113209	0.0766299	0.212343	0.429284	0.443285	-0.0689233	-0.112791	0.858767	-0.0407044	0.294194	0.453256	0.38527	0.209478	0.82608	0.314823	0.276297	0.794332	0.025671	0.275525	-0.0610005	-0.0818091	0.85811	0.682901	0.461577	0.643904	0.354172	0.248811	0.105238	0.146968	0.265499	0.566433	0.0669107	0.0477282	0.493383	0.24795	0.107456	-0.00911	0.327383
NEGS	0.488044	0.154925	0.0328792	0.0673999	-0.105995	1	0.233052	0.316805	0.639857	0.246809	0.405407	0.45831	0.354645	-0.104225	-0.173234	0.176662	0.0308804	-0.137207	-0.0244557	0.129096	0.107646	0.0605994	0.0268009	-0.224967	-0.00554055	-0.096424	0.19021	0.0533744	0.093965	0.0751519	0.0388058	0.0541261	0.0217214	0.0749596	0.117232	0.459872	-0.00862966	0.165032	0.017897	0.131366	-0.0561319	0.00972186	0.0295896	0.17289	0.0537979	-0.0733371	-0.122039	0.141528	0.122214
NEGS	0.20206	0.60401	0.828384	0.192711	-0.108154	0.233052	1	0.0597753	0.543877	0.237859	0.119327	0.337293	0.42473	-0.151886	-0.28543	-0.00820642	0.0193451	-0.157765	-0.114232	0.0284188	0.0497617	-0.0259423	0.113447	-0.211271	-0.0940109	-0.0615184	0.119796	-0.0541681	0.0359752	0.0101663	-0.0120297	0.160084	-0.116458	0.0203323	0.114048	-0.140879	-0.0142241	0.199934	0.262208	0.0720925	-0.0544103	-0.0852606	0.0987013	0.14673	0.100581	0.00203038	-0.0674033	0.163438	0.231772
NEGS	0.223186	0.271657	-0.189996	0.0849467	-0.107867	0.316805	0.0597753	1	0.423236	0.382196	0.248505	0.19176	0.127264	-0.221544	-0.378754	-0.227154	0.0122893	-0.00329306	-0.245513	-0.0126411	-0.00370059	-0.122464	-0.228745	-0.35197	-0.290692	-0.199312	0.221608	-0.180176	0.109898	-0.136769	-0.0257989	0.0149969	-0.244233	-0.246555	-0.0703617	-0.0777153	-0.261992	0.122161	0.0461067	0.0257735	-0.0880142	-0.122463	0.116584	0.130378	0.0184167	0.00150468	0.106342	0.178137	0.0720903
NEGS	0.420935	0.542492	0.17585	0.103492	-0.0886225	0.639857	0.543877	0.423236	1	0.58543	0.453352	0.716884	0.721944	-0.117688	-0.181812	0.265507	-0.0756304	-0.124105	-0.115171	-0.0262355	0.00471401	-0.0799801	-0.116237	-0.241136	-0.10242	-0.0793538	0.29383	-0.100884	0.0340869	-0.0357891	-0.11247	0.269281	-0.100511	0.201203	0.244446	0.0194749	0.164454	0.374967	0.132524	0.245333	-0.00932326	-0.0569391	0.0649624	0.343035	0.174217	0.0260259	-0.074957	-0.0438678	-0.0492811
NEGS	0.497494	0.442209	0.0964069	0.310209	0.132336	0.246809	0.237859	0.382196	0.58543	1	0.195933	0.782921	0.767441	0.0710443	-0.0787464	0.337796	-0.0111072	-0.0298629	-0.11473	-0.00790307	0.140776	-0.102404	-0.110594	-0.221529	-0.117893	-0.115141	0.440371	-0.0892366	0.161471	-0.056791	-0.052887	0.151723	-0.0597549	0.372773	-0.0661451	-0.0569927	0.240863	0.654526	0.61704	0.653151	0.270073	0.145193	0.196823	0.481699	0.600656	0.479216	0.198333	0.289732	0.163272
NEGS	0.235347	0.316044	-0.0493552	0.104425	0.455362	0.405407	0.119327	0.248505	0.453352	0.195933	1	0.247862	0.206384	-0.211961	-0.0715559	0.252208	-0.125803	0.177187	0.599143	-0.0691798	0.133398	0.317699	0.187536	-0.211987	0.547285	0.0556708	0.181989	0.553624	-0.0211133	0.129848	-0.177944	-0.0470958	0.601615	0.423393	0.570823	0.61237	0.0969746	0.157597	-0.0420931	-0.0235088	0.0446396	0.370597	0.154798	0.0303942	0.252807	0.0011813	0.00542563	-0.15984	0.118863
NEGS	0.528752	0.359179	0.099213	0.403519	0.113209	0.45831	0.337293	0.19176	0.716884	0.782921	0.247862	1	0.935171	0.110079	0.0150082	0.492932	0.0625203	-0.0325265	-0.0493979	0.142484	0.18505	0.0886152	-0.0833749	-0.148364	-0.0262336	-0.194068	0.432809	-0.0788776	0.194728	0.113675	0.0263872	0.141112	0.0210275	0.514832	0.274916	0.0301557	0.307828	0.706672	0.553814	0.620457	0.328042	0.25446	0.194229	0.663632	0.600271	0.4051	0.142855	0.231657	0.108553
NEGS	0.353478	0.411347	0.167437	0.377378	0.0766299	0.354645	0.42473	0.127264	0.721944	0.767441	0.206384	0.935171	1	0.0979348	0.0175416	0.523269	0.00504009	0.0796557	-0.0524537	0.0602703	0.11383	0.0107363	0.0151157	-0.160001	-0.0453877	-0.145314	0.375006	-0.0839926	0.117462	0.086744	-0.0462667	0.143064	-0.000274033	0.459939	0.213109	-0.0649995	0.268375	0.69059	0.507356	0.550312	0.271164	0.191818	0.170278	0.616951	0.559052	0.306175	0.135791	0.206975	0.159564
NEGS	-0.0379583	-0.162982	-0.0908086	-0.0448562	0.212343	-0.104225	-0.151886	-0.221544	-0.117688	0.0710443	-0.211961	0.110079	0.0979348	1	0.525337	0.026262	0.210744	-0.0660583	-0.102441	0.183508	0.201165	0.10223	0.0178676	0.877447	-0.0837054	-0.00217013	0.166232	-0.0789425	0.229798	0.110745	0.230199	-0.0731131	-0.0667247	-0.0375543	-0.158715	-0.0849331	0.036277	0.0808413	0.222375	0.256412	0.473599	0.0917525	0.196287	0.0721215	0.104822	0.115382	0.0261677	0.242376	0.00242547
NEGS	0.0971505	-0.251656	-0.152115	-0.0199353	0.429284	-0.173234	-0.28543	-0.378754	-0.181812	-0.0787464	-0.0715559	0.0150082	0.0175416	0.525337	1	0.539494	0.457933	0.0470683	0.345468	0.351054	0.484345	0.474042	0.591821	0.443303	0.390982	0.740891	0.393579	0.405189	0.375136	0.523235	0.434933	0.398734	0.357473	0.420073	0.0396637	0.212723	0.519359	0.00105737	0.0816734	0.258767	0.226174	0.405737	0.260999	-0.0526929	0.177005	0.0594031	-0.0991206	0.0212823	0.127558
NEGS	0.366764	0.0507571	-0.0347692	0.354857	0.443285	0.176662	-0.00820642	-0.227154	0.265507	0.337796	0.252208	0.492932	0.523269	0.026262	0.539494	1	0.295067	0.152	0.469322	0.285739	0.458061	0.464029	0.429278	-0.169651	0.559884	0.479051	0.536112	0.497586	0.275897	0.470149	0.240223	0.447885	0.534456	0.805584	0.239876	0.378373	0.790287	0.441089	0.346452	0.47631	0.209878	0.633906	0.210686	0.306431	0.566669	0.227848	0.0502629	-0.0323327	0.138088
NEGS	0.327348	-0.0483824	0.0448277	0.0397001	-0.0689233	0.0308804	0.0193451	0.0122893	-0.0756304	-0.0111072	-0.125803	0.0625203	0.00504009	0.210744	0.457933	0.295067	1	0.063697	-0.0840453	0.94859	0.88422	0.750574	0.386032	-0.119566	0.0532861	0.318297	0.702507	0.136279	0.954628	0.816862	0.972949	0.385546	0.00437476	0.101399	-0.137852	-0.0706506	0.294586	0.0550923	0.411189	0.544639	0.125328	0.501912	0.807269	0.161376	0.167424	0.340331	0.0284972	0.176893	0.0161459
NEGS	-0.319872	0.0448551	-0.090777	-0.074774	-0.112791	-0.137207	-0.157765	-0.00329306	-0.124105	-0.0298629	0.177187	-0.0325265	0.0796557	-0.0660583	0.0470683	0.152	0.063697	1	-0.0232902	0.0172999	-0.0733316	0.0220872	0.315745	-0.12401	-0.0871036	-0.0145066	0.0437332	-0.0877724	-0.0252842	0.060855	-0.0951958	0.115979	-0.0155593	-0.0782046	-0.181642	-0.161739	-0.157081	-0.112514	0.0177023	-0.148937	-0.125809	0.0106014	-0.00594636	-0.075366	-0.00195603	-0.167828	-0.0751869	-0.0902169	0.073644
NEGS	0.0472078	-0.0197565	-0.064076	0.201586	0.858767	-0.0244557	-0.114232	-0.245513	-0.115171	-0.11473	0.599143	-0.0493979	-0.0524537	-0.102441	0.345468	0.469322	-0.0840453	-0.0232902	1	-0.0349236	0.277136	0.530467	0.493616	-0.0288071	0.972833	0.397371	0.154008	0.947923	-0.0436803	0.337626	-0.0709131	-0.10787	0.986966	0.672938	0.600092	0.773962	0.323601	0.0984435	-0.0903839	-0.0201937	0.133356	0.605699	0.0449942	-0.0860638	0.381876	0.063745	0.0220524	-0.180191	0.273296
NEGS	0.355429	-0.0485064	-0.00181878	0.105639	-0.0407044	0.129096	0.0284188	-0.0126411	-0.0262355	-0.00790307	-0.0691798	0.142484	0.0602703	0.183508	0.351054	0.285739	0.94859	0.0172999	-0.0349236	1	0.893722	0.812948	0.275943	-0.142003	0.11113	0.151311	0.700081	0.169073	0.960089	0.867178	0.963563	0.203896	0.0693462	0.144706	-0.0442054	-0.018015	0.186018	0.081354	0.380546	0.55442	0.144258	0.529928	0.782202	0.218381	0.179824	0.36555	0.000606956	0.0663518	-0.0669429
NEGS	0.425265	0.0542991	0.0659109	0.198248	0.294194	0.107646	0.0497617	-0.00370059	0.00471401	0.140776	0.133398	0.18505	0.11383	0.201165	0.484345	0.458061	0.88422	-0.0733316	0.277136	0.893722	1	0.90296	0.436276	-0.133862	0.403477	0.37279	0.844827	0.487273	0.927678	0.900044	0.8923	0.259267	0.379055	0.416892	0.070824	0.237308	0.386318	0.258357	0.484789	0.658127	0.263561	0.74709	0.816139	0.242915	0.420392	0.458052	0.107416	0.149203	0.101405
NEGS	0.282763	-0.0274979	-0.0391293	0.230662	0.453256	0.0605994	-0.0259423	-0.122464	-0.0799801	-0.102404	0.317699	0.0886152	0.0107363	0.10223	0.474042	0.464029	0.750574	0.0220872	0.530467	0.812948	0.90296	1	0.47466	-0.112063	0.633098	0.322372	0.68022	0.653474	0.781201	0.910045	0.760091	0.115918	0.610111	0.50258	0.335945	0.392303	0.337327	0.121587	0.260366	0.42939	0.200296	0.787746	0.705519	0.147695	0.356152	0.346254	0.0267838	-0.0433005	0.082006
NEGS	0.135942	0.0260002	0.267433	-0.00959634	0.38527	0.0268009	0.113447	-0.228745	-0.116237	-0.110594	0.187536	-0.0833749	0.0151157	0.0178676	0.591821	0.429278	0.386032	0.315745	0.493616	0.275943	0.436276	0.47466	1	-0.107996	0.462486	0.654902	0.323495	0.581873	0.280612	0.520881	0.29732	0.300997	0.476643	0.266365	0.124036	0.405912	0.212977	0.00440522	0.0966945	0.118504	-0.0192078	0.392955	0.264271	-0.0958666	0.230569	0.0455709	-0.0204673	0.180713	0.556138
NEGS	-0.291713	-0.239452	-0.114448	-0.177656	0.209478	-0.224967	-0.211271	-0.35197	-0.241136	-0.221529	-0.211987	-0.148364	-0.160001	0.877447	0.443303	-0.169651	-0.119566	-0.12401	-0.0288071	-0.142003	-0.133862	-0.112063	-0.107996	1	-0.0471866	0.021142	-0.182029	-0.0922226	-0.139087	-0.138214	-0.0819662	-0.138851	-0.0463113	-0.133614	-0.0820385	-0.0747781	-0.0581446	-0.182888	-0.153911	-0.158619	0.28868	-0.145595	-0.149516	-0.177932	-0.184325	-0.19243	-0.122146	0.0157783	-0.113739
NEGS	0.113706	-0.0573961	-0.0639298	0.233212	0.82608	-0.00554055	-0.0940109	-0.290692	-0.10242	-0.117893	0.547285	-0.0262336	-0.0453877	-0.0837054	0.390982	0.559884	0.0532861	-0.0871036	0.972833	0.11113	0.403477	0.633098	0.462486	-0.0471866	1	0.42283	0.241689	0.957449	0.0869889	0.435458	0.0822239	-0.0391012	0.982134	0.730369	0.576414	0.75503	0.448991	0.11465	-0.0300119	0.0772811	0.155363	0.690716	0.148132	-0.0497182	0.392401	0.117688	0.0162462	-0.208817	0.186687
NEGS	0.075842	0.00988153	0.100008	-0.128058	0.314823	-0.096424	-0.0615184	-0.199312	-0.0793538	-0.115141	0.0556708	-0.194068	-0.145314	-0.00217013	0.740891	0.479051	0.318297	-0.0145066	0.397371	0.151311	0.37279	0.322372	0.654902	0.021142	0.42283	1	0.341087	0.5138	0.200056	0.411848	0.271036	0.628106	0.371511	0.348371	-0.0315453	0.286162	0.53998	-0.123636	-0.0878073	0.00360891	-0.116674	0.272789	0.104258	-0.271964	0.0310812	-0.203616	-0.183698	-0.0682147	0.197516
NEGS	0.46285	0.23661	0.0816544	0.259154	0.276297	0.19021	0.119796	0.221608	0.29383	0.440371	0.181989	0.432809	0.375006	0.166232	0.393579	0.536112	0.702507	0.0437332	0.154008	0.700081	0.844827	0.68022	0.323495	-0.182029	0.241689	0.341087	1	0.316953	0.793286	0.767374	0.657878	0.465798	0.250224	0.446444	-0.00665213	0.0946319	0.418324	0.450548	0.543144	0.694226	0.266452	0.615048	0.627186	0.376915	0.484487	0.427048	0.124002	0.114472	0.0485525
NEGS	0.162694	0.020409	0.0114566	0.149816	0.794332	0.0533744	-0.0541681	-0.180176	-0.100884	-0.0892366	0.553624	-0.0788776	-0.0839926	-0.0789425	0.405189	0.497586	0.136279	-0.0877724	0.947923	0.169073	0.487273	0.653474	0.581873	-0.0922226	0.957449	0.5138	0.316953	1	0.171145	0.491488	0.160835	-0.0371908	0.956721	0.626536	0.481028	0.792474	0.343543	0.0956319	0.0136566	0.0997809	0.137869	0.684492	0.223524	-0.106959	0.40077	0.0939397	0.0155314	-0.0947063	0.298593
NEGS	0.411926	0.00681737	-0.00374543	0.12665	0.025671	0.093965	0.0359752	0.109898	0.0340869	0.161471	-0.0211133	0.194728	0.117462	0.229798	0.375136	0.275897	0.954628	-0.0252842	-0.0436803	0.960089	0.927678	0.781201	0.280612	-0.139087	0.0869889	0.200056	0.793286	0.171145	1	0.84216	0.954356	0.275434	0.0561026	0.171937	-0.0776164	-0.0321935	0.23893	0.179855	0.480115	0.656016	0.198321	0.547974	0.859806	0.261882	0.257381	0.457374	0.0762876	0.153041	-0.0240907
NEGS	0.260551	-0.0717404	0.00139226	0.162099	0.275525	0.0751519	0.0101663	-0.136769	-0.0357891	-0.056791	0.129848	0.113675	0.086744	0.110745	0.523235	0.470149	0.816862	0.060855	0.337626	0.867178	0.900044	0.910045	0.520881	-0.138214	0.435458	0.411848	0.767374	0.491488	0.84216	1	0.820109	0.274951	0.408838	0.390461	0.174159	0.196923	0.285435	0.1246	0.268885	0.458928	0.134894	0.670568	0.654536	0.162082	0.256136	0.267923	-0.0197503	-0.0883204	0.033006
NEGS	0.327025	-0.131242	-0.00883005	0.0505224	-0.0610005	0.0388058	-0.0120297	-0.0257989	-0.11247	-0.052887	-0.177944	0.0263872	-0.0462667	0.230199	0.434933	0.240223	0.972949	-0.0951958	-0.0709131	0.963563	0.8923	0.760091	0.29732	-0.0819662	0.0822239	0.271036	0.657878	0.160835	0.954356	0.820109	1	0.254764	0.0207476	0.100491	-0.113625	-0.0431721	0.2494	0.0458749	0.382567	0.558773	0.14766	0.510317	0.789125	0.160244	0.14737	0.369843	0.0420566	0.129467	-0.0503418
NEGS	0.16487	0.176355	0.170259	-0.0522458	-0.0818091	0.0541261	0.160084	0.0149969	0.269281	0.151723	-0.0470958	0.141112	0.143064	-0.0731131	0.398734	0.447885	0.385546	0.115979	-0.10787	0.203896	0.259267	0.115918	0.300997	-0.138851	-0.0391012	0.628106	0.465798	-0.0371908	0.275434	0.274951	0.254764	1	-0.111177	0.191956	-0.160294	-0.159178	0.654347	0.0512407	0.0756722	0.131022	-0.113254	0.059613	0.159642	0.0264399	-0.0361914	-0.107175	-0.12497	-0.0161933	-0.00184632
NEGS	0.121196	-0.00693551	-0.0599254	0.255238	0.85811	0.0217214	-0.116458	-0.244233	-0.100511	-0.0597549	0.601615	0.0210275	-0.000274033	-0.0667247	0.357473	0.534456	0.00437476	-0.0155593	0.986966	0.0693462	0.379055	0.610111	0.476643	-0.0463113	0.982134	0.371511	0.250224	0.956721	0.0561026	0.408838	0.0207476	-0.111177	1	0.727653	0.575017	0.79202	0.365046	0.166241	0.00899064	0.0873055	0.187639	0.691951	0.130406	-0.0153734	0.453745	0.137484	0.0504441	-0.142724	0.257127
NEGS	0.359987	0.0523176	-0.030294	0.555775	0.682901	0.0749596	0.0203323	-0.246555	0.201203	0.372773	0.423393	0.514832	0.459939	-0.0375543	0.420073	0.805584	0.101399	-0.0782046	0.672938	0.144706	0.416892	0.50258	0.266365	-0.133614	0.730369	0.348371	0.446444	0.626536	0.171937	0.390461	0.100491	0.191956	0.727653	1	0.466743	0.506708	0.727345	0.495962	0.379613	0.482887	0.265845	0.692351	0.165079	0.318234	0.688881	0.420312	0.1095	-0.0567924	0.165612
NEGS	0.181335	0.0279555	-0.0548179	0.108855	0.461577	0.117232	0.114048	-0.0703617	0.244446	-0.0661451	0.570823	0.274916	0.213109	-0.158715	0.0396637	0.239876	-0.137852	-0.181642	0.600092	-0.0442054	0.070824	0.335945	0.124036	-0.0820385	0.576414	-0.0315453	-0.00665213	0.481028	-0.0776164	0.174159	-0.113625	-0.160294	0.575017	0.466743	1	0.412771	0.16873	0.384845	-0.140098	-0.00696987	0.255641	0.5036	0.124799	0.415419	0.219104	0.0910123	0.34941	-0.147479	0.0425733
NEGS	0.365162	-0.0805588	-0.0731889	0.202824	0.643904	0.459872	-0.140879	-0.0777153	0.0194749	-0.0569927	0.61237	0.0301557	-0.0649995	-0.0849331	0.212723	0.378373	-0.0706506	-0.161739	0.773962	-0.018015	0.237308	0.392303	0.405912	-0.0747781	0.75503	0.286162	0.0946319	0.792474	-0.0321935	0.196923	-0.0431721	-0.159178	0.79202	0.506708	0.412771	1	0.237549	0.0855597	-0.0288043	0.0258522	0.101201	0.463075	0.021495	-0.0934453	0.324313	0.0609502	0.00317181	0.100678	0.360798
NEGS	0.319782	-0.0168586	-0.0106643	0.283875	0.354172	-0.00862966	-0.0142241	-0.261992	0.164454	0.240863	0.0969746	0.307828	0.268375	0.036277	0.519359	0.790287	0.294586	-0.157081	0.323601	0.186018	0.386318	0.337327	0.212977	-0.0581446	0.448991	0.53998	0.418324	0.343543	0.23893	0.285435	0.2494	0.654347	0.365046	0.727345	0.16873	0.237549	1	0.327679	0.297229	0.428286	0.175776	0.499317	0.224564	0.215337	0.407869	0.274461	0.075516	0.00127003	0.00681606
NEGS	0.460473	0.228929	0.1199	0.394211	0.248811	0.165032	0.199934	0.122161	0.374967	0.654526	0.157597	0.706672	0.69059	0.0808413	0.00105737	0.441089	0.0550923	-0.112514	0.0984435	0.081354	0.258357	0.121587	0.00440522	-0.182888	0.11465	-0.123636	0.450548	0.0956319	0.179855	0.1246	0.0458749	0.0512407	0.166241	0.495962	0.384845	0.0855597	0.327679	1	0.567863	0.646643	0.524337	0.564868	0.33675	0.898654	0.641127	0.539875	0.753055	0.413047	0.19564
NEGS	0.453414	0.152977	0.278813	0.452702	0.105238	0.017897	0.262208	0.0461067	0.132524	0.61704	-0.0420931	0.553814	0.507356	0.222375	0.0816734	0.346452	0.411189	0.0177023	-0.0903839	0.380546	0.484789	0.260366	0.0966945	-0.153911	-0.0300119	-0.0878073	0.543144	0.0136566	0.480115	0.268885	0.382567	0.0756722	0.00899064	0.379613	-0.140098	-0.0288043	0.297229	0.567863	1	0.833987	0.44249	0.439291	0.419951	0.412944	0.790448	0.732645	0.262146	0.484822	0.239707
NEGS	0.584804	0.0660792	0.0353684	0.32542	0.146968	0.131366	0.0720925	0.0257735	0.245333	0.653151	-0.0235088	0.620457	0.550312	0.256412	0.258767	0.47631	0.544639	-0.148937	-0.0201937	0.55442	0.658127	0.42939	0.118504	-0.158619	0.0772811	0.00360891	0.694226	0.0997809	0.656016	0.458928	0.558773	0.131022	0.0873055	0.482887	-0.00696987	0.0258522	0.428286	0.646643	0.833987	1	0.401613	0.565292	0.579569	0.569219	0.731647	0.837261	0.321944	0.309466	0.0597189
NEGS	0.182901	0.00028997	-0.0185896	0.132206	0.265499	-0.0561319	-0.0544103	-0.0880142	-0.00932326	0.270073	0.0446396	0.328042	0.271164	0.473599	0.226174	0.209878	0.125328	-0.125809	0.133356	0.144258	0.263561	0.200296	-0.0192078	0.28868	0.155363	-0.116674	0.266452	0.137869	0.198321	0.134894	0.14766	-0.113254	0.187639	0.265845	0.255641	0.101201	0.175776	0.524337	0.44249	0.401613	1	0.447465	0.3195	0.460737	0.447289	0.297751	0.442116	0.399827	0.171726
NEGS	0.377515	-0.069965	-0.047704	0.302131	0.566433	0.00972186	-0.0852606	-0.122463	-0.0569391	0.145193	0.370597	0.25446	0.191818	0.0917525	0.405737	0.633906	0.501912	0.0106014	0.605699	0.529928	0.74709	0.787746	0.392955	-0.145595	0.690716	0.272789	0.615048	0.684492	0.547974	0.670568	0.510317	0.059613	0.691951	0.692351	0.5036	0.463075	0.499317	0.564868	0.439291	0.565292	0.447465	1	0.606272	0.488996	0.600624	0.474834	0.482255	0.0999923	0.12144
NEGS	0.336953	0.152524	0.035673	0.0598256	0.0669107	0.0295896	0.0987013	0.116584	0.0649624	0.196823	0.154798	0.194229	0.170278	0.196287	0.260999	0.210686	0.807269	-0.00594636	0.0449942	0.782202	0.816139	0.705519	0.264271	-0.149516	0.148132	0.104258	0.627186	0.223524	0.859806	0.654536	0.789125	0.159642	0.130406	0.165079	0.124799	0.021495	0.224564	0.33675	0.419951	0.579569	0.3195	0.606272	1	0.397451	0.267238	0.433048	0.327973	0.318939	0.0821474
NEGS	0.40388	0.122087	0.0245077	0.28889	0.0477282	0.17289	0.14673	0.130378	0.343035	0.481699	0.0303942	0.663632	0.616951	0.0721215	-0.0526929	0.306431	0.161376	-0.075366	-0.0860638	0.218381	0.242915	0.147695	-0.0958666	-0.177932	-0.0497182	-0.271964	0.376915	-0.106959	0.261882	0.162082	0.160244	0.0264399	-0.0153734	0.318234	0.415419	-0.0934453	0.215337	0.898654	0.412944	0.569219	0.460737	0.488996	0.397451	1	0.401491	0.474316	0.747133	0.286237	-0.00619105
NEGS	0.380081	0.241548	0.0716324	0.541303	0.493383	0.0537979	0.100581	0.0184167	0.174217	0.600656	0.252807	0.600271	0.559052	0.104822	0.177005	0.566669	0.167424	-0.00195603	0.381876	0.179824	0.420392	0.356152	0.230569	-0.184325	0.392401	0.0310812	0.484487	0.40077	0.257381	0.256136	0.14737	-0.0361914	0.453745	0.688881	0.219104	0.324313	0.407869	0.641127	0.790448	0.731647	0.447289	0.600624	0.267238	0.401491	1	0.716243	0.295678	0.402974	0.446511
NEGS	0.479183	-0.0201002	-0.0274307	0.489962	0.24795	-0.0733371	0.00203038	0.00150468	0.0260259	0.479216	0.0011813	0.4051	0.306175	0.115382	0.0594031	0.227848	0.340331	-0.167828	0.063745	0.36555	0.458052	0.346254	0.0455709	-0.19243	0.117688	-0.203616	0.427048	0.0939397	0.457374	0.267923	0.369843	-0.107175	0.137484	0.420312	0.0910123	0.0609502	0.274461	0.539875	0.732645	0.837261	0.297751	0.474834	0.433048	0.474316	0.716243	1	0.437671	0.310947	0.164351
NEGS	0.194066	-0.0451711	-0.0470595	0.194074	0.107456	-0.122039	-0.0674033	0.106342	-0.074957	0.198333	0.00542563	0.142855	0.135791	0.0261677	-0.0991206	0.0502629	0.0284972	-0.0751869	0.0220524	0.000606956	0.107416	0.0267838	-0.0204673	-0.122146	0.0162462	-0.183698	0.124002	0.0155314	0.0762876	-0.0197503	0.0420566	-0.12497	0.0504441	0.1095	0.34941	0.00317181	0.075516	0.753055	0.262146	0.321944	0.442116	0.482255	0.327973	0.747133	0.295678	0.437671	1	0.428772	0.175313
NEGS	0.278709	0.200261	0.25741	0.270636	-0.00911	0.141528	0.163438	0.178137	-0.0438678	0.289732	-0.15984	0.231657	0.206975	0.242376	0.0212823	-0.0323327	0.176893	-0.0902169	-0.180191	0.0663518	0.149203	-0.0433005	0.180713	0.0157783	-0.208817	-0.0682147	0.114472	-0.0947063	0.153041	-0.0883204	0.129467	-0.0161933	-0.142724	-0.0567924	-0.147479	0.100678	0.00127003	0.413047	0.484822	0.309466	0.399827	0.0999923	0.318939	0.286237	0.402974	0.310947	0.428772	1	0.730844
NEGS	0.120213	0.283579	0.285243	0.392791	0.327383	0.122214	0.231772	0.0720903	-0.0492811	0.163272	0.118863	0.108553	0.159564	0.00242547	0.127558	0.138088	0.0161459	0.073644	0.273296	-0.0669429	0.101405	0.082006	0.556138	-0.113739	0.186687	0.197516	0.0485525	0.298593	-0.0240907	0.033006	-0.0503418	-0.00184632	0.257127	0.165612	0.0425733	0.360798	0.00681606	0.19564	0.239707	0.0597189	0.171726	0.12144	0.0821474	-0.00619105	0.446511	0.164351	0.175313	0.730844	1
NEGS	0.457486	-0.102186	0.0307793	0.172186	0.00286936	0.0758029	0.0272413	-0.00567387	-0.0469235	0.0967932	-0.13761	0.190125	0.0955058	0.262336	0.378203	0.26994	0.931613	-0.127769	-0.06227	0.938787	0.899498	0.749889	0.270507	-0.103614	0.0781522	0.143337	0.714184	0.143067	0.952483	0.79505	0.958386	0.184692	0.0423676	0.190019	-0.0192565	-0.0148863	0.25959	0.270125	0.536653	0.717218	0.280371	0.599902	0.814008	0.363371	0.316057	0.569865	0.226485	0.245588	0.0151347
Imvanex dose 1	0.00619042	0.261531	0.719421	-0.105779	0.0687746	-0.127113	0.496006	-0.33844	-0.066513	-0.0504011	-0.183796	-0.0293236	0.0331603	0.53465	0.200254	-0.125549	0.0440165	-0.08129	-0.0647749	-0.0294824	0.0436848	-0.0521281	0.26116	0.517254	-0.087753	0.0895841	0.0131231	-0.0215112	-0.0162088	-0.026786	0.0137129	0.0205047	-0.0675958	-0.142903	-0.122486	-0.0848009	-0.0852236	0.0217608	0.242459	0.00587521	0.386371	-0.0630014	0.0138763	-0.0670332	0.0424098	-0.0714245	-0.0343221	0.360973	0.298817
Imvanex dose 1	0.167757	0.119917	0.178588	0.191995	0.228165	-0.07842	0.115251	0.0769468	0.0641227	0.413563	0.0884584	0.33997	0.458442	0.0727819	0.234721	0.398267	0.0797372	0.434243	0.137681	-0.0408816	0.115674	0.0171016	0.555805	-0.163581	0.0634525	0.190727	0.267455	0.142462	0.0510204	0.0982485	-0.0350659	0.162302	0.140653	0.240055	0.133139	0.0452857	0.136803	0.606501	0.467094	0.348074	0.297691	0.379469	0.16963	0.455371	0.528772	0.2818	0.533868	0.472162	0.537811
Imvanex dose 1	-0.215488	-0.240781	-0.136996	-0.142129	0.0228932	-0.232227	-0.23071	-0.0831728	-0.206612	0.00679099	0.0269295	-0.0263319	0.0651267	0.317645	0.368023	0.230094	0.120656	0.665498	0.00603902	-0.0143898	-0.0208108	-0.0236166	0.374062	0.216873	-0.0431685	0.186161	0.00314299	-0.0109478	-0.00195412	0.0478278	0.00971235	0.118974	-0.00446969	-0.0144431	-0.103947	-0.105505	0.029961	-0.0373876	0.231407	0.0302822	0.206237	0.144339	-0.0330681	-0.0891626	0.174782	-0.0774586	0.0174921	0.0562954	0.138777
Imvanex dose 1	-0.0791277	0.378933	-0.0415832	-0.0710161	-0.0390176	-0.0133765	0.106177	0.172822	0.217172	0.24361	0.35197	0.0591815	0.175333	0.0683663	0.0141464	-0.02657	0.233256	0.322206	-0.0383002	0.169526	0.196816	0.162863	0.146674	-0.0840594	-0.0458721	-0.0117508	0.154466	-0.000300818	0.283949	0.0834847	0.147914	0.113993	-0.0285705	-0.0659889	-0.0900132	-0.0813229	-0.00317642	-0.00209107	0.0354286	0.101184	-0.000169308	0.00888287	0.577992	0.0100302	-0.0196422	0.076524	0.0103678	0.145121	0.117133
Imvanex dose 1	-0.0775748	-0.100141	-0.0752836	-0.035917	0.127794	-0.104015	-0.114927	-0.0586562	-0.0844151	0.0570077	-0.117047	0.0784593	0.209324	0.148305	0.497595	0.300477	0.182921	0.474221	0.092522	0.0569688	0.0642092	0.0570244	0.717471	0.00436235	0.0090812	0.363608	0.118487	0.0826174	0.0804161	0.21201	0.0710778	0.265121	0.0462987	0.0191344	-0.0228892	-0.0207214	0.0452051	0.0566096	0.0787544	0.0876987	0.0624761	0.0533706	0.0402124	0.0385438	0.189077	0.0245943	0.0411034	0.242716	0.499672
Imvanex dose 1	-0.015866	-0.151239	-0.0857039	0.0781695	0.644877	-0.22301	-0.212462	-0.389172	-0.269851	-0.165865	0.117208	-0.063998	-0.0494634	0.390773	0.776913	0.543996	0.279677	0.0632324	0.623533	0.187455	0.393183	0.496729	0.64556	0.342461	0.634037	0.588478	0.264384	0.621624	0.191853	0.434175	0.240003	0.275628	0.612942	0.469705	0.331728	0.397441	0.512107	0.104079	0.0599168	0.122966	0.434928	0.552809	0.205854	0.00369721	0.34173	0.0853726	0.122902	0.128313	0.392798
Imvanex dose 1	-0.192117	-0.138229	-0.0738211	-0.0529633	0.572782	-0.199046	-0.185056	-0.4232	-0.213057	-0.149549	0.116587	-0.0368455	0.024118	0.370489	0.595755	0.318896	-0.085964	0.152184	0.566144	-0.145758	0.00957088	0.178255	0.59063	0.419812	0.485914	0.357516	-0.0501976	0.461027	-0.15335	0.14054	-0.134692	0.0462338	0.506103	0.295928	0.309356	0.332854	0.203037	-0.059768	-0.0844025	-0.0614821	0.295887	0.181498	-0.133567	-0.168044	0.260144	-0.0252052	-0.107328	0.050362	0.424897
Imvanex dose 1	0.39868	-0.0489429	0.0144282	0.216351	0.0574958	0.0299022	-0.00533632	-0.0730814	0.0623567	0.331819	-0.230738	0.363349	0.397598	0.292653	0.599869	0.599939	0.79098	0.100991	-0.063978	0.716453	0.726918	0.522623	0.488207	-0.104083	0.035231	0.390868	0.709034	0.098532	0.766491	0.690451	0.744402	0.454535	0.0141572	0.317765	-0.163403	-0.0733105	0.466956	0.36304	0.563535	0.727883	0.234312	0.48363	0.614442	0.361983	0.425977	0.456555	0.146692	0.297528	0.200683
Imvanex dose 2	-0.336473	-0.186434	-0.155617	-0.220677	-0.00249142	-0.303297	-0.271081	-0.431176	-0.23884	-0.198768	-0.388353	-0.162009	-0.116263	0.486604	0.630405	0.14071	-0.00734991	0.00715021	-0.0849173	-0.152054	-0.158118	-0.189346	0.151818	0.605294	-0.085696	0.463074	-0.196039	-0.130657	-0.161797	-0.102587	-0.0313966	0.367131	-0.133637	-0.00887208	-0.179248	-0.192639	0.315829	-0.234473	-0.210502	-0.175993	0.179111	-0.196772	-0.210606	-0.223682	-0.160527	-0.284108	-0.172557	0.0354493	0.0931493
Imvanex dose 2	-0.0949158	-0.102269	-0.103765	-0.0230895	0.069297	-0.206407	-0.195974	-0.419904	-0.0306606	0.177042	-0.35865	0.169781	0.247813	0.611723	0.583527	0.329766	-0.0545063	-0.110845	-0.121927	-0.142907	-0.0901152	-0.223074	-0.00636873	0.605068	-0.10436	0.331554	-0.0225167	-0.153991	-0.103308	-0.0933798	-0.0507725	0.261832	-0.123753	0.184537	-0.199127	-0.17087	0.394998	0.128575	0.0749874	0.138723	0.351207	-0.0693121	-0.13729	0.0502771	0.0782323	-0.0800521	-0.0243168	0.10909	0.0182898
Imvanex dose 2	-0.332046	-0.268512	-0.175784	-0.248298	0.067122	-0.293011	-0.307014	-0.462087	-0.313513	-0.282986	-0.356023	-0.209915	-0.175365	0.774168	0.573204	-0.0556796	-0.0176773	-0.0818502	-0.0813252	-0.0746775	-0.110238	-0.114342	0.0237586	0.87467	-0.0927086	0.207262	-0.203339	-0.123034	-0.0963227	-0.0505706	0.0135317	0.0107038	-0.11028	-0.143826	-0.120146	-0.151199	0.030834	-0.211814	-0.208982	-0.166887	0.355521	-0.148223	-0.129185	-0.175072	-0.216034	-0.24938	-0.091623	0.0350466	-0.0209743
Imvanex dose 2	-0.323821	-0.0917829	-0.130341	-0.213461	0.062708	-0.246321	-0.239744	-0.32079	-0.230869	-0.147047	-0.306796	-0.129582	-0.0511531	0.593645	0.498697	0.0426275	-0.0567418	0.104245	-0.051852	-0.153957	-0.169356	-0.185687	0.229069	0.625347	-0.106413	0.229747	-0.19633	-0.101629	-0.166705	-0.105951	-0.0828405	0.0989717	-0.099969	-0.14894	-0.107603	-0.140033	0.0282088	-0.124817	-0.141274	-0.145934	0.378247	-0.161282	-0.175751	-0.122377	-0.0379562	-0.19403	-0.0103332	0.190622	0.290106
Imvanex dose 2	-0.428125	-0.0654796	-0.200357	-0.321648	0.00568394	-0.202989	-0.240037	-0.193016	-0.108403	-0.144351	-0.17701	-0.25656	-0.203053	0.578636	0.391785	-0.186955	-0.115367	-0.0893263	-0.128368	-0.183471	-0.159091	-0.222053	-0.0885617	0.720993	-0.170034	0.287085	-0.0879216	-0.151298	-0.127163	-0.0837852	-0.098854	0.192298	-0.180921	-0.227207	-0.240808	-0.217187	-0.0357316	-0.28597	-0.329803	-0.272414	0.164799	-0.315874	-0.183316	-0.31074	-0.341799	-0.386899	-0.205793	-0.131232	-0.110454
Imvanex dose 2	-0.341414	-0.26577	-0.164028	-0.229479	-0.00396729	-0.324811	-0.299564	-0.48354	-0.282357	-0.245787	-0.391426	-0.199766	-0.101404	0.529104	0.624606	0.115486	-0.0175802	0.0583218	-0.0726386	-0.127865	-0.164685	-0.174695	0.200472	0.621843	-0.0934492	0.391307	-0.212125	-0.121114	-0.147296	-0.0381305	-0.031321	0.224933	-0.122966	-0.0774889	-0.178351	-0.177688	0.16636	-0.251424	-0.215209	-0.191259	0.26302	-0.206938	-0.204871	-0.238371	-0.19742	-0.304649	-0.178358	0.00771655	0.0804966
Imvanex dose 2	-0.42336	-0.216533	-0.202828	-0.309249	0.0220427	-0.251118	-0.288233	-0.287772	-0.190662	-0.210622	-0.286076	-0.241901	-0.162014	0.559104	0.500136	-0.077548	-0.127535	0.00877592	-0.0956061	-0.21028	-0.215538	-0.247665	0.0761852	0.698798	-0.156412	0.35062	-0.138961	-0.142801	-0.187416	-0.0513621	-0.127139	0.205976	-0.163009	-0.202803	-0.192712	-0.211966	-0.0274255	-0.273066	-0.314865	-0.285025	0.165078	-0.298942	-0.302827	-0.28989	-0.300686	-0.405631	-0.199968	-0.124035	-0.0335473
Imvanex dose 2	-0.0806822	-0.280159	-0.176607	-0.123021	0.206438	-0.131687	-0.323814	-0.519987	-0.220004	-0.226786	-0.194572	-0.120453	-0.0707129	0.44613	0.797981	0.447833	0.199918	0.053035	0.187639	0.0826164	0.112787	0.132463	0.455319	0.466165	0.209952	0.609349	0.0112133	0.182008	0.0508501	0.221558	0.165602	0.411872	0.162148	0.20036	-0.0370694	0.139956	0.471329	-0.174833	-0.148496	-0.0249114	0.16257	0.0933381	-0.0449862	-0.190619	-0.0255132	-0.163077	-0.166791	0.00164273	0.173434
Imvanex dose 2	-0.368287	-0.231164	-0.171377	-0.222824	0.12076	-0.322415	-0.314506	-0.523751	-0.312321	-0.283385	-0.326641	-0.222671	-0.177757	0.644667	0.625939	0.0718003	-0.0682872	-0.0402553	0.0160805	-0.151607	-0.152194	-0.130519	0.0983451	0.790052	0.00526415	0.357191	-0.232134	-0.0448687	-0.180274	-0.0740521	-0.0577569	0.147681	-0.0260388	-0.0241054	-0.119748	-0.100612	0.184475	-0.269115	-0.256327	-0.220532	0.24822	-0.159979	-0.227222	-0.266425	-0.183587	-0.297342	-0.18816	-0.0345065	0.0280573
Imvanex dose 2	0.188306	-0.225413	-0.160955	-0.156355	0.112774	0.346971	-0.280716	-0.202881	-0.017049	-0.194553	0.0738178	-0.119042	-0.192342	0.159263	0.570031	0.341416	0.150838	-0.083663	0.170041	0.0291303	0.103155	0.0796284	0.382878	0.208282	0.194419	0.645137	0.0342609	0.230304	0.0226614	0.11386	0.118194	0.500532	0.156773	0.14635	-0.0548863	0.465715	0.45617	-0.192534	-0.22418	-0.115179	-0.00420774	0.0453954	-0.0549441	-0.229672	-0.142815	-0.274054	-0.173827	0.100639	0.181258
Imvanex dose 2	-0.265518	-0.127205	-0.118569	-0.163754	0.0125869	-0.273628	-0.220128	-0.343822	-0.183855	-0.0871878	-0.385559	-0.0691558	-0.00272445	0.472062	0.646258	0.229844	0.0686944	0.117045	-0.102511	-0.10539	-0.105468	-0.168192	0.284195	0.508355	-0.112196	0.477821	-0.101498	-0.1347	-0.0959035	-0.0611507	0.00676153	0.449622	-0.148482	0.0023265	-0.198107	-0.206393	0.348118	-0.134806	-0.0961715	-0.0761829	0.169243	-0.150317	-0.142717	-0.138564	-0.0444459	-0.192893	-0.102519	0.155093	0.229513
Imvanex dose 2	-0.341074	-0.284726	-0.166257	-0.236749	0.0451613	-0.322454	-0.308837	-0.481727	-0.289032	-0.249397	-0.362148	-0.194721	-0.10912	0.710938	0.552617	0.000104793	-0.103496	0.00489461	-0.0941868	-0.168453	-0.213379	-0.210722	0.0436312	0.820219	-0.122371	0.211812	-0.256596	-0.158907	-0.187659	-0.106882	-0.091794	0.0239324	-0.133321	-0.144367	-0.163595	-0.17354	0.027116	-0.229739	-0.219317	-0.207748	0.291912	-0.22305	-0.227038	-0.218726	-0.232088	-0.303154	-0.151871	-0.0150095	-0.0355322
Imvanex dose 2	-0.321794	-0.140251	-0.168532	-0.227423	0.076002	-0.258716	-0.275335	-0.37541	-0.272294	-0.231469	-0.330405	-0.189099	-0.174316	0.769836	0.541907	-0.046144	0.0439742	-0.0971896	-0.0793102	-0.00848615	-0.0366462	-0.0582754	0.0111692	0.835557	-0.0811444	0.202737	-0.134962	-0.0954275	-0.0312656	-0.0222289	0.0737926	0.024518	-0.0986764	-0.138539	-0.164547	-0.150429	0.0428809	-0.240374	-0.156787	-0.117868	0.356258	-0.135685	-0.0930028	-0.212912	-0.128629	-0.19891	-0.143807	0.0592639	0.0385396
Imvanex dose 2	-0.317924	-0.204891	-0.161288	-0.209053	-0.00376086	-0.306308	-0.285734	-0.406411	-0.279423	-0.180254	-0.397707	-0.155278	-0.0461834	0.489557	0.627536	0.118521	0.0549852	0.142391	-0.0728414	-0.057799	-0.102408	-0.127001	0.333247	0.516465	-0.115147	0.391731	-0.152147	-0.104163	-0.0725002	0.0306872	0.0269033	0.204594	-0.124758	-0.099026	-0.19115	-0.186696	0.0890053	-0.216189	-0.147453	-0.114759	0.235381	-0.18535	-0.144606	-0.202469	-0.096232	-0.211394	-0.145984	0.0991993	0.234267
Imvanex dose 2	-0.364956	-0.067157	-0.153588	-0.235045	0.0372793	-0.243712	-0.248126	-0.358277	-0.240234	-0.198677	-0.312046	-0.183894	-0.169475	0.708543	0.368097	-0.132088	-0.124658	-0.137637	-0.110751	-0.148993	-0.185627	-0.196809	-0.137375	0.819574	-0.127388	0.0695701	-0.262961	-0.156533	-0.179794	-0.181187	-0.0824939	-0.0772433	-0.136674	-0.184291	-0.16107	-0.170226	-0.0357669	-0.243535	-0.204634	-0.191683	0.322038	-0.235493	-0.213456	-0.227561	-0.146032	-0.230589	-0.144768	0.0312014	0.0153592
Imvanex dose 2	-0.280787	-0.000335221	-0.0945643	-0.181903	0.0736211	-0.24449	-0.198114	-0.267403	-0.194151	-0.071963	-0.26595	-0.0931822	-0.00106528	0.437306	0.466486	0.139565	-0.0240168	0.177318	-0.00792007	-0.146125	-0.13709	-0.164121	0.337349	0.433701	-0.0658904	0.293753	-0.148029	-0.0493264	-0.152045	-0.082459	-0.0766994	0.193864	-0.0595937	-0.0865963	-0.0739758	-0.129942	0.106079	-0.0476826	-0.0939191	-0.089022	0.282905	-0.0912353	-0.149173	-0.0644981	0.0670942	-0.115599	0.0689913	0.218929	0.394702
Imvanex dose 2	-0.281965	-0.296302	-0.137965	-0.19205	0.0170586	-0.313863	-0.256318	-0.49159	-0.222085	-0.233725	-0.363009	-0.165448	-0.102444	0.546808	0.602873	0.160579	-0.0320461	-0.0153807	-0.08683	-0.160096	-0.183249	-0.192199	0.0854926	0.666237	-0.0735374	0.369201	-0.2011	-0.152385	-0.166949	-0.0991417	-0.0549081	0.341578	-0.130811	-0.0157156	-0.148477	-0.179052	0.335699	-0.227638	-0.19756	-0.184789	0.278559	-0.191241	-0.209094	-0.211383	-0.227884	-0.298186	-0.180279	-0.0340162	-0.045189
Imvanex dose 2	-0.244492	-0.264291	-0.155823	-0.131761	0.0963626	-0.298378	-0.258514	-0.375383	-0.214595	-0.115771	-0.351594	-0.0916268	-0.0191475	0.515732	0.701495	0.239159	0.0595852	0.145015	-0.0450407	-0.117223	-0.105143	-0.139746	0.33873	0.554472	-0.0586032	0.467791	-0.0990344	-0.099713	-0.0939892	-0.0399089	-0.00447857	0.428251	-0.095914	0.030748	-0.157859	-0.158775	0.357633	-0.134267	-0.106214	-0.0705483	0.196807	-0.118565	-0.133801	-0.126846	-0.078704	-0.158555	-0.0849717	0.109581	0.18527
Imvanex dose 2	-0.180827	-0.111564	-0.0159754	-0.115552	0.0967367	-0.231601	-0.126679	-0.262186	-0.155095	0.00676243	-0.312366	-0.0081618	0.115063	0.495149	0.565618	0.181099	0.0317675	0.26061	-0.0523535	-0.114845	-0.110794	-0.16446	0.479891	0.438189	-0.119794	0.319946	-0.0638276	-0.0928054	-0.0872822	-0.0238584	-0.0494433	0.255319	-0.105702	-0.0796046	-0.16187	-0.149039	0.099703	-0.0389942	0.0191408	-0.00735335	0.277128	-0.139143	-0.12236	-0.0677367	0.0610061	-0.0762547	-0.0220115	0.264985	0.410018
Imvanex dose 2	-0.277298	-0.269066	-0.133893	-0.198018	-0.0115336	-0.299647	-0.266905	-0.338757	-0.27402	-0.159594	-0.388397	-0.165933	-0.0328971	0.410585	0.633589	0.118126	0.0728574	0.248154	-0.0908823	-0.0660623	-0.112915	-0.145768	0.443165	0.421508	-0.149639	0.434221	-0.127322	-0.121131	-0.0594705	0.0501325	0.0184751	0.258176	-0.151509	-0.127159	-0.233211	-0.194251	0.0559228	-0.227084	-0.145742	-0.126239	0.127233	-0.210671	-0.143043	-0.203814	-0.15232	-0.2264	-0.157522	0.0839962	0.239387
Imvanex dose 2	0.180275	-0.2442	-0.113121	0.0113992	0.0566182	0.0345145	-0.193855	-0.305835	-0.0454459	-0.0863102	-0.161224	0.00576113	-0.00511119	0.201771	0.715016	0.576721	0.467182	0.00326562	0.0459944	0.300606	0.330161	0.252997	0.405301	0.124465	0.146438	0.68482	0.259405	0.118284	0.307457	0.334978	0.404939	0.72839	0.060122	0.298876	-0.114181	0.116825	0.746303	-0.0530628	0.0396208	0.175946	0.0416647	0.218479	0.197892	-0.0345976	0.000761511	-0.0301197	-0.100003	0.0598728	0.069281
Imvanex dose 2	-0.304722	-0.245543	-0.158052	-0.222778	0.0959424	-0.257654	-0.272537	-0.402422	-0.28706	-0.245819	-0.33077	-0.185864	-0.177444	0.84306	0.554805	-0.082777	0.0276488	-0.0979449	-0.0946653	-0.0244877	-0.0551394	-0.0724888	-0.00978914	0.917815	-0.0961623	0.158579	-0.141843	-0.123009	-0.0352476	-0.0341826	0.0579451	0.00362056	-0.113002	-0.152492	-0.164902	-0.145085	0.0247189	-0.236437	-0.141289	-0.120222	0.379551	-0.145347	-0.0919809	-0.203272	-0.182445	-0.205599	-0.148256	0.0485138	-0.0358122
Imvanex dose 2	-0.166172	-0.23146	-0.118772	-0.0397013	0.184543	-0.200109	-0.176347	-0.295732	-0.155765	-0.0162127	-0.260179	0.0525999	0.0572125	0.901884	0.512737	-0.00301705	0.0328598	-0.0174661	-0.105452	-0.0130818	-0.0215555	-0.058885	0.00570867	0.874554	-0.112833	-0.000148325	-0.0223723	-0.160452	0.017234	-0.0400385	0.0353966	-0.0164985	-0.105878	-0.052717	-0.126214	-0.144986	0.0540648	-0.0297885	0.0866964	0.068113	0.552257	-0.0717777	-0.013472	-0.00655159	-0.00202888	-0.0128674	-0.0537729	0.16828	0.027489
Imvanex dose 2	-0.324555	-0.160259	-0.145727	-0.216881	0.081783	-0.252191	-0.245656	-0.378485	-0.246762	-0.200886	-0.299815	-0.167422	-0.160514	0.809039	0.38639	-0.151708	-0.118567	-0.148782	-0.111309	-0.134254	-0.170517	-0.175514	-0.166911	0.912623	-0.122135	0.00515037	-0.235481	-0.16644	-0.152023	-0.166205	-0.0736144	-0.115198	-0.130789	-0.18461	-0.147181	-0.160981	-0.0477429	-0.221981	-0.165347	-0.163286	0.39133	-0.213468	-0.181955	-0.202843	-0.172868	-0.206998	-0.139682	0.0190519	-0.0687751
Imvanex dose 2	0.0238684	0.182823	0.110697	-0.239986	0.0769467	-0.0830733	-0.00957379	0.0850925	-0.0178331	0.208458	-0.234526	0.0954565	0.0715316	0.640578	0.178767	-0.223135	-0.0350854	-0.124894	-0.202916	-0.093208	-0.0529719	-0.207467	0.0259515	0.548785	-0.27498	-0.079996	0.0579392	-0.198576	-0.00618056	-0.152927	-0.0527952	-0.0184701	-0.220454	-0.291188	-0.0882209	-0.186341	-0.195178	0.202006	0.106637	0.0955904	0.579539	-0.120591	0.035229	0.189205	0.0671507	0.0356722	0.239795	0.435009	0.267496
Imvanex dose 2	-0.206426	-0.20955	-0.144389	-0.10727	0.137629	-0.283451	-0.243112	-0.314808	-0.203232	-0.072271	-0.313379	-0.0824537	0.00631372	0.451491	0.69123	0.268269	0.0791627	0.210713	-0.00136897	-0.0983603	-0.0821113	-0.114193	0.451191	0.457983	-0.0349079	0.496089	-0.0665311	-0.0453393	-0.0713858	0.00450552	-7.47671e-06	0.426676	-0.0594988	0.0269203	-0.15644	-0.124192	0.311921	-0.131142	-0.0860467	-0.052994	0.105968	-0.107454	-0.13035	-0.149634	-0.0125874	-0.116717	-0.086803	0.135049	0.29747
Imvanex dose 2	-0.164992	-0.0757871	0.0285799	-0.0978708	0.129933	-0.216482	-0.0849041	-0.261745	-0.154538	-0.0366138	-0.248907	-0.0424413	0.107253	0.322358	0.551448	0.248577	0.0395097	0.318375	0.0489928	-0.112838	-0.0936227	-0.11363	0.620477	0.274466	-0.0279634	0.408729	-0.0618219	0.0142219	-0.0993023	0.0328607	-0.0565042	0.293506	-0.0148606	-0.036811	-0.0901504	-0.0732868	0.116137	-0.0365294	-0.0304991	-0.0499107	0.126779	-0.0877133	-0.122994	-0.0801014	0.0749429	-0.0942914	-0.00277509	0.242454	0.491336
Imvanex dose 2	-0.342394	-0.172289	-0.150677	-0.218853	0.0771741	-0.266322	-0.25894	-0.399266	-0.25808	-0.215952	-0.31913	-0.181346	-0.145116	0.791143	0.428211	-0.109906	-0.115625	-0.109561	-0.104376	-0.143103	-0.182453	-0.186573	-0.105214	0.893405	-0.122879	0.065246	-0.243004	-0.158209	-0.1624	-0.146766	-0.0800344	-0.0809699	-0.13022	-0.187322	-0.162338	-0.159829	-0.0393481	-0.233577	-0.1885	-0.189811	0.361764	-0.226141	-0.195805	-0.221317	-0.187928	-0.251936	-0.153276	0.0216011	-0.0354708
Imvanex dose 2	-0.223193	-0.248901	-0.130979	-0.138472	0.0325829	-0.252048	-0.230711	-0.319238	-0.213275	-0.131291	-0.316498	-0.0964669	0.0543206	0.314314	0.649229	0.242538	0.119389	0.33116	-0.0149165	-0.0239044	-0.0598694	-0.0702553	0.569671	0.291126	-0.0743238	0.474943	-0.0570332	-0.0448045	-0.0221611	0.129055	0.0422886	0.319204	-0.075494	-0.0449165	-0.143866	-0.137775	0.119319	-0.139497	-0.115473	-0.0703943	0.0279334	-0.116248	-0.0944601	-0.13138	-0.0645326	-0.161525	-0.0958726	0.100434	0.308392
Imvanex dose 2	0.305399	-0.309893	-0.140939	-0.0169023	0.285539	0.251691	-0.275709	-0.321319	-0.0687478	-0.17864	0.0897116	-0.0545801	-0.118759	0.176365	0.713731	0.566683	0.326898	-0.0701205	0.338697	0.215987	0.319354	0.330352	0.527087	0.15152	0.403933	0.69529	0.183323	0.403176	0.196729	0.32961	0.296732	0.49775	0.34855	0.375165	0.0647082	0.528255	0.638558	-0.0927113	-0.0809644	0.0892285	0.0289242	0.311471	0.0966181	-0.120569	0.0280076	-0.0606372	-0.119695	0.0360045	0.163738
Imvanex dose 2	-0.26236	-0.267593	-0.162115	-0.234205	0.0991147	-0.201062	-0.28861	-0.418379	-0.280941	-0.268745	-0.315703	-0.180774	-0.162859	0.843744	0.570118	-0.0482321	0.0311491	-0.0770198	-0.0781296	-0.0206018	-0.0590922	-0.0685824	0.0523477	0.907019	-0.0862351	0.166571	-0.153501	-0.104663	-0.0411556	-0.0197006	0.0558508	-0.00242639	-0.0973267	-0.165058	-0.128212	-0.08899	0.0157544	-0.203317	-0.16782	-0.12686	0.356426	-0.12214	-0.0862117	-0.166036	-0.189815	-0.214867	-0.0973583	0.0840795	0.00460357
Imvanex dose 2	-0.288181	-0.264117	-0.14082	-0.200541	0.0137792	-0.295565	-0.258928	-0.468764	-0.21972	-0.237291	-0.351542	-0.178539	-0.109368	0.520723	0.592963	0.173066	-0.0281066	0.0190676	-0.078434	-0.163369	-0.18945	-0.196105	0.129668	0.631998	-0.0724981	0.382822	-0.206275	-0.141044	-0.174686	-0.100053	-0.0614792	0.361778	-0.126994	-0.0359868	-0.15212	-0.165741	0.328891	-0.239982	-0.211455	-0.201381	0.255474	-0.198399	-0.2194	-0.228101	-0.21234	-0.304106	-0.176527	-0.0104925	0.0181416
ACAM	-0.255048	-0.141891	0.219784	-0.200873	0.136782	-0.268625	0.030357	-0.483332	-0.217156	-0.271907	-0.2458	-0.203064	-0.0937696	0.293831	0.586185	0.152632	-0.015721	0.143722	0.119397	-0.20799	-0.130124	-0.11577	0.587759	0.397391	0.059274	0.555215	-0.12735	0.0718702	-0.195447	-0.0035318	-0.102523	0.427504	0.0387481	-0.000167271	-0.0561762	-0.0129926	0.252167	-0.191309	-0.0980126	-0.177159	0.0215539	-0.139342	-0.229358	-0.251477	-0.0632	-0.205218	-0.154187	0.108539	0.311335
ACAM	-0.266759	-0.202491	-0.0619116	-0.194833	0.369159	-0.142305	-0.253704	-0.437357	-0.295586	-0.318603	-0.0563297	-0.223648	-0.191659	0.318345	0.550502	0.16798	-0.134448	0.0891255	0.372519	-0.255479	-0.134901	-0.020797	0.510653	0.449465	0.289758	0.452582	-0.179262	0.292589	-0.262866	-0.0266671	-0.190907	0.194624	0.300951	0.0825981	0.0580149	0.317746	0.207747	-0.253237	-0.188547	-0.224055	0.0782102	-0.062852	-0.287635	-0.330284	0.0443654	-0.194489	-0.22036	0.0705228	0.319528
ACAM	-0.186621	-0.208605	-0.0485446	-0.0918771	0.331663	-0.226158	-0.151197	-0.415145	-0.133783	-0.211123	0.00543742	-0.183548	-0.0973341	-0.00148151	0.669285	0.461616	-0.00335215	0.077024	0.418055	-0.167364	0.00899257	0.0769419	0.560129	0.140292	0.403227	0.80907	0.0346051	0.373575	-0.143019	0.170382	-0.0665718	0.598793	0.344126	0.36031	0.131005	0.195255	0.57065	-0.1314	-0.228052	-0.163868	-0.0565787	0.114173	-0.191471	-0.242096	-0.022468	-0.242661	-0.152409	-0.186118	0.158469
ACAM	-0.0642281	-0.0297734	-0.00366982	0.0245258	0.699508	-0.0591029	-0.0656878	-0.129586	-0.0525133	-0.114816	0.442081	-0.184215	-0.166082	-0.0714153	0.384934	0.323755	-0.0804906	-0.0906864	0.776821	-0.125353	0.209283	0.33039	0.486147	0.0450273	0.728418	0.615383	0.273303	0.757759	-0.055553	0.321003	-0.0941558	0.276807	0.722979	0.4537	0.382164	0.537418	0.337266	0.0275842	-0.170816	-0.110289	0.0592142	0.383402	-0.0787924	-0.18859	0.163797	-0.101346	-0.0111601	-0.235151	0.186527
ACAM	-0.31357	-0.189393	0.125335	-0.280074	0.0171595	-0.203844	-0.0883615	-0.585856	-0.273957	-0.33815	-0.293188	-0.271229	-0.24186	0.485434	0.392109	-0.107103	-0.143655	-0.11604	-0.0127527	-0.264114	-0.21367	-0.221711	0.171183	0.637526	-0.05141	0.255955	-0.269653	-0.0613451	-0.265751	-0.189887	-0.148528	0.12827	-0.0641081	-0.126	-0.174632	0.013042	0.121509	-0.272851	-0.0621042	-0.139831	0.124974	-0.262075	-0.300472	-0.330365	-0.0865532	-0.113386	-0.196723	0.0860925	0.061955
ACAM	-0.164424	-0.024201	0.0619396	0.0187308	0.667082	-0.0873357	-0.0309343	-0.157124	-0.124715	-0.138002	0.356625	-0.193541	-0.136171	0.036177	0.403212	0.192987	-0.113082	0.059323	0.709941	-0.142509	0.150563	0.27502	0.599493	0.139388	0.610687	0.546837	0.22362	0.680405	-0.0865384	0.317007	-0.134145	0.128598	0.647148	0.320304	0.283586	0.466933	0.075605	-0.0263541	-0.15229	-0.152763	0.0466128	0.2634	-0.14021	-0.235114	0.152879	-0.125142	-0.0649738	-0.149014	0.320637
MPX	-0.270624	-0.169804	0.0797121	-0.208572	0.0349507	-0.297488	-0.0708128	-0.502583	-0.19243	-0.208631	-0.319656	-0.150031	-0.106464	0.626824	0.60657	0.0649048	-0.000334262	-0.0010685	-0.10519	-0.153854	-0.131516	-0.169176	0.13422	0.754299	-0.0922631	0.385919	-0.149199	-0.152718	-0.13742	-0.122002	-0.0391288	0.372422	-0.140815	-0.0251719	-0.184502	-0.188752	0.313988	-0.200985	-0.126164	-0.163837	0.241763	-0.186928	-0.129672	-0.199778	-0.232726	-0.275623	-0.171778	0.0616077	-0.00902432
MPX	-0.350058	-0.156563	0.111602	-0.251228	0.0564925	-0.322577	-0.0669525	-0.444709	-0.264963	-0.259569	-0.296355	-0.24317	-0.178105	0.617431	0.535726	-0.113909	-0.083646	0.0102987	-0.0700559	-0.234779	-0.186544	-0.211013	0.201948	0.760685	-0.110596	0.325994	-0.207025	-0.127402	-0.202466	-0.158572	-0.117197	0.220295	-0.125858	-0.1439	-0.151639	-0.162402	0.0937603	-0.201506	-0.177177	-0.241914	0.307493	-0.231515	-0.151008	-0.218234	-0.253077	-0.290994	-0.0879613	0.162587	0.133944
MPX	-0.213691	-0.104885	-0.111746	-0.124826	-0.0207682	-0.212427	-0.149524	-0.279008	-0.0523864	-0.0542568	-0.0740807	-0.0984984	-0.0192076	-0.0577148	0.5572	0.274049	0.0943805	0.172295	0.0537981	-0.0797968	0.00665637	-0.0244828	0.33214	0.0421892	0.0623305	0.690607	0.0218822	0.0398053	-0.0222415	0.0720148	0.0306694	0.60138	0.01016	0.231184	-0.110203	-0.0843202	0.469432	-0.124997	-0.194357	-0.0919144	-0.166622	-0.0433138	0.0208489	-0.141922	-0.175858	-0.220521	-0.134409	-0.110726	0.0122641
MPX	-0.38959	-0.31097	-0.116023	-0.247778	0.231348	-0.277629	-0.302171	-0.585314	-0.368103	-0.352276	-0.18177	-0.275548	-0.223595	0.395868	0.610833	0.032034	-0.145788	0.024101	0.250701	-0.252847	-0.147712	-0.0741142	0.394489	0.567587	0.178439	0.45911	-0.241555	0.17668	-0.256913	-0.0394028	-0.142731	0.068454	0.183	0.0681419	0.00731972	0.146122	0.12215	-0.227107	-0.198787	-0.162093	0.0187133	-0.0839884	-0.27032	-0.286158	-0.0333117	-0.129188	-0.130377	-0.0185475	0.144271
MPX	-0.111881	-0.0396134	0.0657807	-0.0108684	0.57769	-0.146553	-0.0633294	-0.250517	-0.143998	-0.0580673	0.238707	-0.107861	-0.0337404	-0.00600849	0.605022	0.350178	-0.0258656	0.100156	0.656048	-0.114163	0.183684	0.253546	0.712656	0.072575	0.577402	0.763631	0.19324	0.652187	-0.0592303	0.31174	-0.0542667	0.2406	0.600018	0.445591	0.244772	0.411801	0.246899	0.0404112	-0.0868688	-0.0526826	0.00649555	0.318496	-0.0781908	-0.159004	0.207285	-0.114509	-0.0312655	-0.0690038	0.373452
MPX	-0.179191	-0.0882509	0.0886647	-0.106584	0.168341	-0.314664	-0.100553	-0.181855	-0.314287	0.035574	-0.245441	-0.0098229	0.0829541	0.405673	0.479518	0.118999	0.0503052	0.309716	0.0575143	-0.101226	-0.0238364	-0.0829498	0.513749	0.322618	-0.0285822	0.295315	-0.0406208	0.0453214	-0.0586494	-0.00294314	-0.0266581	0.0897191	0.0220251	-0.0263879	-0.0461571	-0.069707	0.000731652	0.132265	0.190732	0.0267683	0.453893	0.0899049	0.00312144	0.0696935	0.209809	-0.0548255	0.197301	0.438974	0.51277
MPX	-0.224538	-0.189903	-0.141535	-0.316843	0.00258059	0.092914	-0.25135	-0.111489	-0.11799	-0.123607	-0.154283	-0.145136	-0.134555	0.564712	0.444368	-0.199711	-0.112198	0.0353807	-0.106886	-0.172977	-0.149681	-0.2287	0.201402	0.637518	-0.202868	0.291617	-0.0937412	-0.0979539	-0.142935	-0.0676026	-0.100053	0.018647	-0.150321	-0.260688	-0.221211	0.0263468	-0.256053	-0.179803	-0.216002	-0.197107	0.158826	-0.265735	-0.243219	-0.208478	-0.226361	-0.332633	-0.116781	0.126044	0.153048
MPX	-0.260447	-0.141188	0.0829675	-0.161002	0.145044	-0.294181	-0.0953378	-0.541975	-0.219423	-0.200731	-0.256071	-0.147078	-0.106128	0.416381	0.706946	0.18947	-0.0149295	-0.0144067	0.0902623	-0.165904	-0.0624963	-0.0808239	0.291661	0.581522	0.0909413	0.632526	-0.0985619	0.0546866	-0.156794	-0.0210615	-0.0389958	0.409446	0.0489947	0.18165	-0.103347	-0.0476922	0.39308	-0.164732	-0.160106	-0.155052	0.0940185	-0.0686709	-0.177567	-0.210263	-0.140493	-0.28064	-0.178497	-0.00855148	0.0748201
MPX	-0.279079	-0.167874	0.0684287	-0.152965	0.330602	-0.268774	-0.106143	-0.43757	-0.283907	-0.18629	-0.160834	-0.137562	-0.0610916	0.664606	0.669719	0.0409175	-0.051767	0.0855485	0.208002	-0.144057	-0.033604	-0.0080772	0.448789	0.732873	0.134057	0.383449	-0.0819062	0.165025	-0.125957	0.0420565	-0.0676474	0.0188362	0.160438	0.0299726	-0.0146338	0.06955	0.00161312	-0.116304	-0.0605299	-0.118437	0.381473	-0.0222742	-0.128313	-0.192612	0.00745651	-0.184537	-0.100858	0.165954	0.307692
MPX	0.0072809	-0.0625111	0.180809	-0.074357	0.115534	-0.225855	0.0208644	-0.411863	-0.0888801	-0.108288	-0.150493	-0.0879424	-0.0440623	-0.0258275	0.522223	0.419849	0.0582441	-0.0458704	0.157825	-0.142863	0.00247588	-0.0370187	0.383094	0.0784505	0.195224	0.696632	-0.00030186	0.14404	-0.117394	0.00981378	-0.00751794	0.669425	0.117252	0.315684	0.106209	0.0257103	0.685044	0.115512	-0.098019	-0.041034	-0.0271392	0.162301	-0.0577194	0.0587516	-0.0309517	-0.115629	0.167527	0.0417981	0.132706
MPX	-0.239124	-0.193833	0.0211504	0.095991	0.351063	-0.240125	-0.113627	-0.376035	-0.322841	-0.249053	-0.0584809	-0.217486	-0.152315	0.137603	0.630391	0.165727	-0.0631913	0.0596805	0.375568	-0.185001	-0.0114501	0.0538616	0.575482	0.274551	0.305655	0.658413	-0.11383	0.344403	-0.176992	0.0921866	-0.0726589	0.14867	0.314448	0.267612	0.0740527	0.248762	0.175725	-0.114495	-0.128394	-0.190432	0.0504438	0.0799233	-0.184952	-0.235512	0.0635038	-0.158155	-0.0340245	0.140929	0.476068
MPX	-0.23136	-0.228488	-0.0399299	-0.112555	0.407294	-0.306835	-0.21307	-0.511711	-0.278956	-0.167008	-0.0721502	-0.124758	-0.09314	0.440493	0.748822	0.230447	-0.0776547	-0.0506909	0.364162	-0.184576	0.0179309	0.0525043	0.362605	0.591244	0.33513	0.624779	-0.0490316	0.318133	-0.155671	0.0658926	-0.0658273	0.178547	0.324442	0.334049	0.134309	0.1723	0.327108	0.00146129	-0.128715	-0.0855085	0.224169	0.176454	-0.123252	-0.102881	0.0252515	-0.179165	0.00706262	-0.0128637	0.123482
MPX	0.338504	0.155051	0.197899	0.310981	0.182674	-0.064343	0.124492	0.135464	-0.050285	0.419415	-0.115129	0.317114	0.303713	0.351518	0.350001	0.368172	0.59756	0.0477507	-0.00129304	0.501232	0.629153	0.399619	0.346724	-0.0284065	0.0502644	0.212871	0.607949	0.167625	0.593584	0.435719	0.552847	0.199416	0.0782136	0.256905	-0.13343	0.000288174	0.280574	0.471747	0.780986	0.656223	0.545671	0.533962	0.552482	0.320639	0.665421	0.48374	0.338099	0.644132	0.494956
MPX	-0.313037	-0.279959	-0.112819	-0.204027	0.060692	-0.292153	-0.24802	-0.399093	-0.280494	-0.197667	-0.265964	-0.152536	-0.0830141	0.27782	0.670661	0.0832715	-0.0261281	0.150527	0.0587304	-0.153201	-0.1034	-0.103759	0.395537	0.407165	0.00351819	0.574786	-0.149577	0.020735	-0.146505	0.0228439	-0.0392449	0.212434	0.00135196	0.0773277	-0.0644583	-0.080873	0.110774	-0.138906	-0.200857	-0.152574	-0.0153261	-0.0829387	-0.172283	-0.144593	-0.144906	-0.247895	-0.0794531	-0.00422566	0.131613
MPX	-0.227257	-0.0809744	0.0401428	-0.199594	0.230282	-0.131531	-0.128816	-0.392877	-0.193503	-0.173489	-0.123248	-0.15863	-0.127645	0.373576	0.669274	0.0870292	-0.0839871	-0.0448628	0.203762	-0.195075	-0.0485384	-0.0629979	0.403414	0.530699	0.145305	0.658222	-0.0945035	0.198197	-0.179533	0.0144414	-0.0803743	0.213133	0.151187	0.132313	-0.0474333	0.139174	0.14617	-0.15832	-0.21494	-0.186175	0.0188712	-0.0626094	-0.219205	-0.250162	-0.0833462	-0.299294	-0.160638	0.0469843	0.24242
MPX	-0.143125	-0.0799201	0.10131	-0.104663	0.318391	-0.19855	-0.0467395	-0.315883	-0.168014	-0.0522336	-0.05963	-0.069683	0.0213282	0.180649	0.642972	0.183589	-0.0205227	0.211311	0.29667	-0.144286	-0.00229147	0.0188299	0.707865	0.242423	0.197623	0.629209	0.00238753	0.264267	-0.108639	0.139399	-0.0749892	0.23581	0.225022	0.183056	0.0349338	0.114006	0.0908252	-0.0708899	-0.098319	-0.0632055	-0.107833	0.008177	-0.159649	-0.166036	0.068465	-0.0942715	-0.106263	0.0475728	0.411652
MPX	-0.230836	-0.107162	0.0527464	-0.109024	0.525392	-0.177954	-0.108362	-0.321685	-0.249028	-0.204629	0.084769	-0.195442	-0.133423	0.297044	0.672563	0.156926	-0.0737078	0.0569137	0.518823	-0.175349	0.0560433	0.135021	0.647048	0.426216	0.42108	0.670375	0.022708	0.492277	-0.138591	0.183931	-0.0982245	0.154892	0.448282	0.228841	0.169322	0.331539	0.102661	-0.0990661	-0.197582	-0.199657	0.0793359	0.13054	-0.145891	-0.25541	0.0523851	-0.243006	-0.0949772	0.0605444	0.419541
MPX	-0.170434	0.16141	0.40928	-0.138122	0.298224	-0.155723	0.189677	-0.369605	-0.206869	-0.171399	-0.00628253	-0.188217	-0.10488	0.15002	0.466408	0.0165422	-0.0815814	0.0248697	0.352792	-0.172695	0.0161976	0.0367088	0.632482	0.268155	0.257641	0.58661	-0.0798652	0.369757	-0.169418	0.0827657	-0.0977392	0.0560021	0.293634	0.115396	0.052718	0.220124	-0.0450564	-0.115897	-0.0964338	-0.188509	-0.000897858	0.0124809	-0.152442	-0.261102	0.0573206	-0.215101	-0.116905	0.166923	0.514096
MPX	-0.240568	-0.14446	0.0113262	-0.208483	0.0654797	-0.108312	-0.122121	-0.369028	-0.178252	-0.170273	-0.242135	-0.0871807	-0.0385853	0.44169	0.652311	0.0230126	-0.0182832	0.0807225	0.00771349	-0.127787	-0.0896966	-0.114969	0.404199	0.545138	-0.0566759	0.516439	-0.144267	-0.00787074	-0.131185	-0.000736095	-0.0300602	0.161971	-0.0403011	-0.0030651	-0.118445	-0.0150095	0.0230143	-0.174375	-0.177945	-0.151749	-0.00351552	-0.161996	-0.182914	-0.174332	-0.137822	-0.273965	-0.171289	0.102606	0.231694
MPX	-0.162098	-0.00605766	-0.0526976	-0.0517116	0.253493	-0.187026	-0.168063	-0.358856	-0.160482	-0.0153099	-0.082302	-0.0185432	0.0377963	0.0595727	0.631294	0.341536	0.00213789	0.150892	0.303503	-0.0981551	0.030543	0.0518827	0.550668	0.126807	0.25467	0.664717	-0.0162393	0.276019	-0.104599	0.124047	-0.0270507	0.283746	0.256064	0.337016	0.0399105	0.114132	0.290994	-0.0460079	-0.116967	-0.0154654	-0.0876989	0.0843633	-0.154722	-0.124493	0.157987	-0.0677927	-0.0931424	-0.00186809	0.375208
MPX	-0.227392	-0.171901	-0.067681	-0.216204	0.0770797	-0.137459	-0.209752	-0.328568	-0.203864	-0.163743	-0.202416	-0.171948	-0.138959	0.258588	0.630958	0.0424944	-0.0705794	0.0427582	0.0619317	-0.202378	-0.124559	-0.154326	0.390557	0.40855	-0.000737536	0.631934	-0.159517	0.0483394	-0.185164	-0.0386635	-0.080335	0.261015	-0.000322888	0.0474689	-0.127664	0.0329263	0.113161	-0.204471	-0.252166	-0.195491	-0.118033	-0.168517	-0.238949	-0.249795	-0.162783	-0.278505	-0.156083	0.0391193	0.216775
MPX	0.108702	0.0236244	0.138661	-0.220968	0.134975	0.404115	-0.0352221	-0.126638	0.00402644	-0.173411	0.155599	-0.150883	-0.143721	0.0568041	0.361582	0.127653	-0.060124	0.063609	0.241995	-0.153548	-0.0467377	-0.049872	0.622326	0.108882	0.157317	0.532519	-0.0869762	0.293067	-0.173638	0.013462	-0.106587	0.206423	0.195944	-0.0320527	-0.0314048	0.515844	0.0127002	-0.190971	-0.228939	-0.23039	-0.0859058	-0.083105	-0.228487	-0.288414	-0.061238	-0.309587	-0.161542	0.223563	0.518282
MPX	-0.213558	0.208507	0.457112	-0.157669	0.122308	-0.187185	0.236224	-0.25701	-0.1905	-0.124234	-0.170987	-0.156472	-0.0837035	0.320903	0.385187	-0.156918	-0.122393	0.0306084	0.0550572	-0.260611	-0.132751	-0.182581	0.438362	0.441235	-0.0469503	0.439988	-0.153301	0.0633274	-0.22791	-0.123472	-0.16954	0.117037	-0.00483807	-0.106265	-0.125335	0.00224798	-0.119314	-0.118247	-0.0595324	-0.258333	0.0770831	-0.205611	-0.172011	-0.253181	-0.0489219	-0.302963	-0.10102	0.38866	0.527174
MPX	-0.2717	-0.079482	0.184214	-0.208676	0.0921132	-0.250599	-0.00290256	-0.485246	-0.23752	-0.303019	-0.21838	-0.239881	-0.190988	0.240378	0.541723	0.00680588	-0.115472	-0.0605099	0.10369	-0.240255	-0.144894	-0.136468	0.316524	0.467229	0.0655074	0.595874	-0.220298	0.0751503	-0.253483	-0.0687966	-0.116193	0.24574	0.0435938	0.0680986	0.00260445	-0.0136346	0.161158	-0.152078	-0.289989	-0.284337	-0.137826	-0.10247	-0.238818	-0.188008	-0.22822	-0.333622	-0.0622476	-0.00469698	0.132452
MPX	-0.353027	-0.197383	0.00221389	-0.230522	0.121632	-0.305998	-0.161046	-0.465611	-0.286909	-0.265616	-0.264994	-0.224279	-0.144655	0.338764	0.677748	0.0646247	-0.0649373	0.105238	0.101688	-0.202574	-0.13843	-0.120855	0.42534	0.512023	0.0438078	0.613046	-0.196297	0.0589545	-0.205906	-0.0131278	-0.0867486	0.249444	0.0321762	0.0452983	-0.0881874	-0.0547433	0.130455	-0.245408	-0.263334	-0.24322	-0.0922634	-0.150785	-0.244892	-0.271234	-0.184143	-0.316535	-0.189779	-0.0293366	0.170682
MPX	-0.23794	-0.151877	-0.00212772	-0.202843	0.0572494	-0.151232	-0.123725	-0.366219	-0.0896887	-0.196175	-0.151745	-0.245088	-0.116203	0.179753	0.392621	0.0766337	-0.157798	-0.106884	0.0647428	-0.211716	-0.157484	-0.177606	0.155592	0.35412	0.0165843	0.512458	-0.0618072	0.0444065	-0.189256	0.0836879	-0.150385	0.300133	-0.00247183	-0.025238	-0.12929	-0.0330758	0.0846249	-0.235122	-0.353255	-0.297153	-0.125124	-0.235437	-0.32529	-0.3408	-0.327797	-0.445316	-0.269821	-0.272098	-0.0761818
MPX	-0.11258	-0.221673	-0.0010365	-0.234313	0.0494322	0.0970015	-0.181302	-0.335388	-0.166604	-0.288005	-0.10411	-0.232975	-0.181998	0.203244	0.577609	0.0906775	-0.0852054	0.0924964	0.104729	-0.215929	-0.165213	-0.161058	0.529994	0.341396	0.0306081	0.620964	-0.220041	0.10653	-0.234503	-0.0372683	-0.118154	0.25596	0.0403563	-0.0417809	-0.126514	0.25414	0.068287	-0.290109	-0.317063	-0.306459	-0.125828	-0.207567	-0.298483	-0.343578	-0.234744	-0.398541	-0.22097	0.11043	0.330123
MPX	-0.358637	-0.18941	0.049307	-0.27744	0.101473	-0.315823	-0.132574	-0.479888	-0.296288	-0.293274	-0.294813	-0.249478	-0.17762	0.48102	0.648746	-0.0249462	-0.0948085	0.0461393	0.0406385	-0.234465	-0.178483	-0.175222	0.353948	0.657763	-0.0183606	0.521187	-0.232969	-0.00665876	-0.232609	-0.0795586	-0.111963	0.210327	-0.0292506	-0.0512442	-0.0810309	-0.0908692	0.0808752	-0.221658	-0.263011	-0.271264	0.0786644	-0.181558	-0.238151	-0.241151	-0.227896	-0.336418	-0.118468	0.0497877	0.170609
MPX	-0.319062	-0.198994	-0.143157	-0.20385	0.473717	-0.176691	-0.261624	-0.298608	-0.223832	-0.244095	0.055856	-0.271178	-0.242165	0.492871	0.628772	0.0683776	-0.143445	-0.0393091	0.398794	-0.228647	-0.037717	0.027905	0.368043	0.659787	0.322103	0.544529	-0.0123769	0.348701	-0.183113	0.0820904	-0.145985	0.182735	0.326866	0.102572	0.0934292	0.237319	0.119453	-0.194432	-0.30483	-0.262923	0.201642	0.014891	-0.23624	-0.31654	-0.0915848	-0.306171	-0.136158	-0.0935332	0.174105
MPX	-0.383864	-0.0821428	-0.0192536	-0.254423	0.125183	-0.280719	-0.148419	-0.390272	-0.243114	-0.202174	-0.1569	-0.233183	-0.128446	0.42187	0.644763	-0.00767129	-0.0568308	0.16387	0.0851769	-0.207156	-0.129204	-0.123751	0.43106	0.556374	0.0132744	0.547856	-0.203406	0.0512823	-0.174848	-0.060089	-0.0956831	0.206131	0.0167339	-0.0311727	-0.131867	-0.0361593	0.0642866	-0.257809	-0.26206	-0.251961	-0.00365243	-0.188892	-0.110118	-0.298102	-0.189414	-0.311446	-0.170528	0.0910249	0.264736
MPX	-0.212707	-0.141212	-0.0569011	-0.0987779	0.492641	-0.200124	-0.190083	-0.294551	-0.243764	-0.223588	0.133747	-0.233495	-0.130034	0.0763186	0.631513	0.290411	-0.045297	0.25321	0.557552	-0.169768	0.0226054	0.14698	0.785201	0.171061	0.458719	0.678438	-0.0128752	0.510434	-0.150333	0.191245	-0.109975	0.235103	0.47462	0.239281	0.204185	0.342143	0.180337	-0.118251	-0.243979	-0.193699	-0.0913277	0.158683	-0.144849	-0.239335	0.0787647	-0.15797	-0.0421034	-0.0213144	0.449434
MPX	-0.196326	-0.124269	-0.0310755	-0.211453	0.367464	-0.160234	-0.165849	-0.23024	-0.186917	-0.171609	0.0256799	-0.250801	-0.226407	0.17772	0.631957	0.119421	0.00245392	0.0172468	0.3597	-0.11576	0.0725303	0.0847571	0.542706	0.317969	0.287509	0.75599	0.10581	0.363438	-0.0597053	0.216199	-0.0203141	0.381551	0.283327	0.153119	0.0478429	0.181219	0.168931	-0.170414	-0.264323	-0.180676	-0.131557	0.0475703	-0.170729	-0.288985	-0.083569	-0.239955	-0.13276	-0.131512	0.211702
MPX	-0.0035545	0.0793649	0.305862	0.109553	0.724002	-0.0741286	0.119564	-0.343069	-0.20659	-0.21956	0.395001	-0.209599	-0.170152	0.0242229	0.387661	0.246528	-0.136897	-0.0813547	0.827563	-0.171658	0.150529	0.317479	0.636898	0.146729	0.761457	0.520835	0.00588071	0.81287	-0.168646	0.182683	-0.139519	-0.0667505	0.787053	0.436238	0.380533	0.687593	0.174472	-0.0310903	-0.0744993	-0.167485	0.152328	0.361058	-0.0824146	-0.264488	0.258471	-0.0827517	-0.0386514	0.078758	0.520116
MPX	-0.293011	-0.164705	0.0468813	-0.266415	0.0793556	-0.19945	-0.142468	-0.476975	-0.265523	-0.281707	-0.260186	-0.236702	-0.177708	0.408358	0.661771	0.0260747	-0.0631226	0.0307249	0.0605398	-0.192681	-0.136946	-0.144384	0.396893	0.575794	0.00613527	0.596468	-0.213081	0.0416655	-0.204395	-0.0355429	-0.0742522	0.229837	-0.00185353	-0.0149412	-0.129258	0.00492604	0.0977083	-0.271193	-0.263288	-0.259585	-0.00602088	-0.187845	-0.252267	-0.307551	-0.209634	-0.35559	-0.208887	0.0464245	0.211258
MPX	-0.252308	-0.179151	-0.00492137	-0.151004	0.435768	-0.205971	-0.19556	-0.472698	-0.298479	-0.275796	0.0299239	-0.227446	-0.204026	0.353088	0.688539	0.125648	-0.134017	-0.0307076	0.447554	-0.219213	-0.0179544	0.0680171	0.450308	0.550257	0.38352	0.635723	-0.104836	0.402423	-0.20932	0.0731826	-0.124845	0.114562	0.391361	0.251689	0.150799	0.307041	0.171692	-0.137013	-0.263322	-0.245209	0.153984	0.0953893	-0.184883	-0.250972	-0.0567347	-0.294576	-0.0974263	-0.00527666	0.241428
MPX	-0.301456	0.00860172	0.278452	-0.224934	-0.00147311	-0.240368	0.0820155	-0.418474	-0.241706	-0.248181	-0.29028	-0.234809	-0.171641	0.291591	0.494025	-0.114966	-0.0952372	-0.0301826	-0.0104287	-0.228556	-0.158022	-0.197513	0.343459	0.472765	-0.0710491	0.535332	-0.233986	-0.0127646	-0.23151	-0.103397	-0.10323	0.185379	-0.0726531	-0.0650021	-0.154599	-0.0862056	0.0044166	-0.237238	-0.184848	-0.274722	-0.0202685	-0.239633	-0.242998	-0.291716	-0.19116	-0.340174	-0.177261	0.140698	0.280984
MPX	-0.0457624	0.0151412	0.0882512	-0.0282339	0.601963	-0.0552549	-0.0455145	-0.285468	-0.0967281	-0.0709878	0.316085	-0.112219	-0.05318	-0.037806	0.566918	0.36254	-0.0724581	0.0862222	0.703905	-0.159044	0.132317	0.234241	0.76318	0.049501	0.617504	0.731224	0.117782	0.682244	-0.118146	0.251488	-0.11293	0.243103	0.63834	0.440366	0.280144	0.516352	0.272175	-0.0229906	-0.13238	-0.0776744	-0.0307222	0.265969	-0.127086	-0.223497	0.22418	-0.0766323	-0.0864343	-0.0557052	0.45921
MPX	-0.303874	-0.142981	0.0677899	-0.196791	0.263293	-0.267448	-0.116127	-0.478741	-0.274348	-0.274582	-0.123713	-0.241729	-0.16688	0.257498	0.684237	0.132681	-0.087037	0.0590291	0.287178	-0.217972	-0.0746906	-0.0295819	0.514056	0.44652	0.22488	0.702611	-0.141496	0.25124	-0.215476	0.0471094	-0.105681	0.25629	0.216685	0.162777	0.0287756	0.112686	0.18867	-0.19373	-0.272647	-0.25333	-0.0641872	-0.0274424	-0.228866	-0.270104	-0.120595	-0.316906	-0.148096	-0.0389083	0.237877
MPX	0.202525	0.481663	0.464587	0.331736	0.237009	0.0970082	0.361892	0.25684	0.0673313	0.24078	0.150524	0.0802168	0.0977417	-0.061641	-0.0433759	-0.0520717	-0.131875	-0.00709131	0.117941	-0.225437	-0.0161531	-0.106579	0.29977	-0.0997509	0.0268323	0.180531	0.0816971	0.167941	-0.129438	-0.169825	-0.200374	0.0363597	0.109625	0.0495469	-0.115108	0.275702	-0.0801459	0.202056	0.241249	-0.0447186	0.0929912	-0.0426917	0.00125553	-0.0562818	0.300068	0.0367743	0.148178	0.700043	0.767965
MPX	-0.255884	-0.12782	0.0518729	-0.149271	0.521586	-0.215393	-0.138789	-0.471491	-0.265155	-0.29042	0.106095	-0.270828	-0.239311	0.337122	0.673556	0.190729	-0.1383	-0.0571115	0.535817	-0.242411	0.00436759	0.10156	0.468539	0.54782	0.483384	0.687096	-0.059537	0.490881	-0.221528	0.085264	-0.145245	0.218727	0.474107	0.293483	0.180727	0.354998	0.286167	-0.15785	-0.274216	-0.270714	0.140157	0.136286	-0.198461	-0.306815	-0.0412231	-0.314206	-0.12611	-0.0659238	0.228531
MPX	-0.274166	-0.0531098	0.154386	-0.152597	0.459666	-0.256498	-0.0682911	-0.414028	-0.335075	-0.305606	-0.0060976	-0.292167	-0.253787	0.460888	0.571468	0.0177517	-0.157866	-0.0823971	0.424536	-0.259676	-0.053824	0.0267001	0.429144	0.63617	0.35009	0.493497	-0.153746	0.385369	-0.246006	-0.0190399	-0.165003	0.0371975	0.362903	0.105358	0.115488	0.28624	0.0857279	-0.180238	-0.199128	-0.297701	0.33742	0.0323892	-0.184197	-0.328154	-0.00931433	-0.300529	-0.102685	0.177466	0.402927
MPX	-0.252802	-0.15972	0.113285	-0.199362	0.0310289	-0.299476	-0.0709944	-0.47198	-0.25549	-0.235278	-0.319322	-0.211319	-0.152726	0.239495	0.631627	0.0901279	-0.0266955	0.00741044	0.0194043	-0.197565	-0.127235	-0.159215	0.365742	0.415352	-0.00490598	0.658085	-0.187809	-0.00205201	-0.190951	-0.0564622	-0.052915	0.387936	-0.041949	0.0745777	-0.117785	-0.0943595	0.273468	-0.190313	-0.211318	-0.209512	-0.0946666	-0.143178	-0.209276	-0.217851	-0.204319	-0.29374	-0.127762	0.0316547	0.151467
MPX	-0.235089	-0.199613	0.00804592	-0.15398	0.219565	-0.2738	-0.14672	-0.484994	-0.232853	-0.243305	-0.106071	-0.215883	-0.15484	0.0930501	0.677187	0.24259	-0.0481475	0.0378544	0.283134	-0.191316	-0.0512657	-0.00698286	0.453324	0.292646	0.260453	0.762872	-0.117198	0.247474	-0.184312	0.0601011	-0.069428	0.387713	0.219816	0.276823	0.0373136	0.103737	0.37438	-0.183506	-0.276	-0.209579	-0.180735	0.0136535	-0.194586	-0.251457	-0.14284	-0.282752	-0.162135	-0.142878	0.104924
MPX	-0.114162	-0.287016	-0.131876	-0.131176	0.347645	-0.160313	-0.294879	-0.512389	-0.268869	-0.242048	-0.0344752	-0.194201	-0.185744	0.187881	0.750568	0.313526	-0.0157674	-0.034095	0.407747	-0.112787	0.0330988	0.105714	0.478989	0.353185	0.395544	0.735038	-0.110829	0.382772	-0.12987	0.121289	-0.0033492	0.246342	0.360517	0.356315	0.104409	0.304939	0.383135	-0.186636	-0.270206	-0.128851	-0.106262	0.125497	-0.170879	-0.256327	-0.0482801	-0.183678	-0.161675	-0.137787	0.143866
Figure 2 - P-values
	NEGS	NEGS	NEGS	NEGS	NEGS	NEGS	NEGS	NEGS	NEGS	NEGS	NEGS	NEGS	NEGS	NEGS	NEGS	NEGS	NEGS	NEGS	NEGS	NEGS	NEGS	NEGS	NEGS	NEGS	NEGS	NEGS	NEGS	NEGS	NEGS	NEGS	NEGS	NEGS	NEGS	NEGS	NEGS	NEGS	NEGS	NEGS	NEGS	NEGS	NEGS	NEGS	NEGS	NEGS	NEGS	NEGS	NEGS	NEGS	NEGS
NEGS		0.426264	0.255124	0.248228	0.437485	0.0114262	0.322226	0.273098	0.0322395	0.00971071	0.247122	0.00548452	0.0764869	0.853937	0.636835	0.0653311	0.102595	0.111161	0.818867	0.0747637	0.0303263	0.161615	0.507865	0.148188	0.580213	0.712701	0.017264	0.42714	0.0365298	0.198598	0.102955	0.420901	0.555344	0.0708529	0.375328	0.0666058	0.111267	0.0179224	0.0199997	0.00170268	0.371148	0.0572599	0.0923242	0.0407356	0.0554533	0.0132562	0.342137	0.167972	0.558581
NEGS	0.426264		0.00369429	0.992256	0.948504	0.449833	0.00108496	0.179444	0.00419345	0.0236978	0.115746	0.0715346	0.0368204	0.426313	0.214914	0.805496	0.814436	0.827758	0.923685	0.813969	0.792204	0.893923	0.899672	0.238734	0.780629	0.961789	0.244521	0.921172	0.973633	0.727642	0.52278	0.388799	0.973176	0.799633	0.892168	0.695645	0.934853	0.26062	0.455621	0.748424	0.998878	0.73414	0.456971	0.552421	0.234525	0.922361	0.826563	0.326643	0.160357
NEGS	0.255124	0.00369429		0.985431	0.709022	0.873315	1.74268e-07	0.352551	0.390182	0.639429	0.810771	0.629663	0.413601	0.659086	0.458194	0.866096	0.827862	0.659198	0.755819	0.992964	0.749044	0.849481	0.186572	0.577728	0.75636	0.626906	0.691704	0.955704	0.985512	0.994614	0.965852	0.405661	0.771209	0.883206	0.790262	0.722354	0.958764	0.559614	0.167807	0.863809	0.928181	0.816995	0.862647	0.905405	0.728037	0.894181	0.819427	0.204259	0.157811
NEGS	0.248228	0.992256	0.985431		0.0344196	0.743559	0.345582	0.679907	0.614888	0.123001	0.611684	0.0409326	0.057357	0.827754	0.922996	0.0752657	0.84731	0.716581	0.323385	0.607529	0.33163	0.25693	0.962891	0.385254	0.25156	0.533001	0.201103	0.465096	0.53755	0.428858	0.806378	0.799903	0.208238	0.00320011	0.596573	0.32036	0.159902	0.0462869	0.0202198	0.104756	0.519704	0.133584	0.77158	0.152333	0.00429385	0.0110591	0.342116	0.181149	0.0471501
NEGS	0.437485	0.948504	0.709022	0.0344196		0.606312	0.598954	0.599932	0.666823	0.519288	0.0194078	0.581879	0.709842	0.297677	0.0286332	0.0233203	0.737961	0.583285	1.98431e-08	0.843494	0.144611	0.0200483	0.0519354	0.304396	2.0195e-07	0.117238	0.171836	1.26714e-06	0.900935	0.173086	0.767214	0.691148	2.09047e-08	0.000120925	0.0176139	0.000386048	0.0758708	0.220317	0.608901	0.473718	0.189899	0.00255527	0.74536	0.816903	0.0104286	0.22197	0.60133	0.96477	0.102556
NEGS	0.0114262	0.449833	0.873315	0.743559	0.606312		0.251896	0.114824	0.000431535	0.224174	0.0399087	0.0185392	0.0754524	0.612372	0.397383	0.387962	0.880961	0.503887	0.905604	0.529658	0.600682	0.768704	0.896598	0.269189	0.97857	0.639369	0.351999	0.795669	0.647975	0.715208	0.850712	0.792852	0.91612	0.715906	0.568446	0.018092	0.966627	0.420437	0.93085	0.522383	0.785349	0.962406	0.885904	0.398335	0.794082	0.721814	0.552577	0.490417	0.552004
NEGS	0.322226	0.00108496	1.74268e-07	0.345582	0.598954	0.251896		0.771767	0.00407893	0.241966	0.561506	0.0919748	0.0305578	0.45888	0.157527	0.968263	0.925269	0.441464	0.578453	0.890392	0.80924	0.899894	0.581081	0.300181	0.647814	0.765292	0.559957	0.792695	0.861494	0.960688	0.95349	0.434695	0.571021	0.921467	0.579068	0.492428	0.945017	0.327451	0.195655	0.726355	0.791788	0.678786	0.631439	0.474443	0.624922	0.992146	0.743547	0.425001	0.254583
NEGS	0.273098	0.179444	0.352551	0.679907	0.599932	0.114824	0.771767		0.0312111	0.0539973	0.220904	0.348015	0.535565	0.276734	0.0563813	0.264437	0.952487	0.987262	0.226695	0.951129	0.985686	0.551184	0.261016	0.0778397	0.149677	0.328989	0.276591	0.378438	0.593041	0.505265	0.900445	0.942035	0.229203	0.224667	0.732686	0.70591	0.196037	0.552179	0.823026	0.900542	0.668982	0.551187	0.570602	0.525545	0.928847	0.994179	0.605126	0.383948	0.726363
NEGS	0.0322395	0.00419345	0.390182	0.614888	0.666823	0.000431535	0.00407893	0.0312111		0.00167858	0.020019	3.78162e-05	3.13593e-05	0.566932	0.374051	0.189886	0.713469	0.545823	0.57531	0.898768	0.981766	0.69773	0.571757	0.235347	0.618576	0.699989	0.145131	0.623877	0.868701	0.862204	0.584363	0.183429	0.625166	0.324326	0.228784	0.924769	0.422089	0.0590983	0.518692	0.227046	0.963946	0.782334	0.752544	0.0862326	0.394667	0.899573	0.715916	0.831496	0.81105
NEGS	0.00971071	0.0236978	0.639429	0.123001	0.519288	0.224174	0.241966	0.0539973	0.00167858		0.337422	2.27291e-06	4.76208e-06	0.730187	0.702182	0.091461	0.957053	0.884857	0.576786	0.969435	0.492749	0.618631	0.590687	0.276767	0.566252	0.57541	0.0243542	0.664646	0.430671	0.782887	0.797497	0.459368	0.771843	0.0607182	0.748181	0.782134	0.235895	0.000285985	0.000786039	0.000297501	0.182095	0.479134	0.335188	0.0127136	0.00117619	0.013249	0.331419	0.151088	0.42548
NEGS	0.247122	0.115746	0.810771	0.611684	0.0194078	0.0399087	0.561506	0.220904	0.020019	0.337422		0.22214	0.311756	0.298569	0.728316	0.213875	0.540298	0.386531	0.00121948	0.737019	0.515912	0.113747	0.358935	0.298508	0.00380846	0.787072	0.373579	0.00334579	0.91846	0.527243	0.384472	0.81929	0.00114945	0.0311422	0.00232397	0.000883691	0.637448	0.441957	0.838223	0.909244	0.828573	0.0623589	0.450209	0.882822	0.212753	0.99543	0.979014	0.435403	0.563039
NEGS	0.00548452	0.0715346	0.629663	0.0409326	0.581879	0.0185392	0.0919748	0.348015	3.78162e-05	2.27291e-06	0.22214		2.60576e-12	0.592427	0.941991	0.0105099	0.761577	0.874664	0.81061	0.487461	0.365455	0.666849	0.68553	0.469482	0.898776	0.342132	0.0272118	0.701708	0.34046	0.580317	0.898186	0.491706	0.91879	0.00711962	0.174077	0.883736	0.126055	5.45343e-05	0.00333272	0.00072064	0.101827	0.209676	0.341722	0.000219086	0.00118708	0.0400741	0.486316	0.254827	0.597601
NEGS	0.0764869	0.0368204	0.413601	0.057357	0.709842	0.0754524	0.0305578	0.535565	3.13593e-05	4.76208e-06	0.311756	2.60576e-12		0.634104	0.93222	0.00608607	0.980505	0.6989	0.799122	0.769927	0.579799	0.958486	0.941577	0.434936	0.825744	0.478763	0.0590697	0.683319	0.56768	0.673498	0.822421	0.485673	0.99894	0.018073	0.295897	0.752407	0.184966	9.42223e-05	0.00815498	0.00358121	0.180267	0.347865	0.405607	0.0007878	0.0029885	0.128207	0.508341	0.310342	0.436208
NEGS	0.853937	0.426313	0.659086	0.827754	0.297677	0.612372	0.45888	0.276734	0.566932	0.730187	0.298569	0.592427	0.634104		0.00585293	0.898666	0.301414	0.7485	0.618504	0.369535	0.324418	0.619229	0.930963	3.99885e-09	0.684347	0.991605	0.417018	0.701474	0.258767	0.590176	0.257914	0.72263	0.746045	0.855476	0.438684	0.679956	0.860343	0.694628	0.274889	0.206081	0.0145293	0.655755	0.336533	0.726249	0.610326	0.574607	0.899028	0.232875	0.990618
NEGS	0.636835	0.214914	0.458194	0.922996	0.0286332	0.397383	0.157527	0.0563813	0.374051	0.702182	0.728316	0.941991	0.93222	0.00585293		0.00445062	0.0186484	0.819394	0.0838817	0.0786702	0.0121628	0.0144248	0.00144888	0.0233141	0.0482683	1.49885e-05	0.0466696	0.040026	0.0589749	0.00608993	0.0263834	0.0436206	0.0729901	0.0326318	0.847449	0.296794	0.00654813	0.99591	0.691636	0.201801	0.26656	0.0397324	0.197799	0.798225	0.387027	0.773151	0.629984	0.91781	0.534616
NEGS	0.0653311	0.805496	0.866096	0.0752657	0.0233203	0.387962	0.968263	0.264437	0.189886	0.091461	0.213875	0.0105099	0.00608607	0.898666	0.00445062		0.143367	0.458538	0.0155711	0.157058	0.0186113	0.0169448	0.0286359	0.407365	0.00293676	0.0132853	0.00475661	0.00969517	0.172483	0.0153651	0.237179	0.0217608	0.00491282	6.86685e-07	0.237878	0.0566506	1.56512e-06	0.0240962	0.082946	0.0138992	0.303451	0.000506896	0.301553	0.127871	0.00254235	0.262942	0.807354	0.875405	0.501125
NEGS	0.102595	0.814436	0.827862	0.84731	0.737961	0.880961	0.925269	0.952487	0.713469	0.957053	0.540298	0.761577	0.980505	0.301414	0.0186484	0.143367		0.75722	0.68313	1.72828e-13	2.09596e-09	1.00283e-05	0.0514345	0.560717	0.796	0.113031	6.30444e-05	0.506805	3.98184e-14	3.56757e-07	8.82751e-17	0.0517537	0.983078	0.622098	0.501864	0.731628	0.144051	0.789235	0.0369002	0.00401707	0.541838	0.00898561	6.2438e-07	0.430947	0.41364	0.0889016	0.890091	0.387332	0.937602
NEGS	0.111161	0.827758	0.659198	0.716581	0.583285	0.503887	0.441464	0.987262	0.545823	0.884857	0.386531	0.874664	0.6989	0.7485	0.819394	0.458538	0.75722		0.910085	0.933152	0.721833	0.914712	0.11611	0.54613	0.672219	0.943927	0.832005	0.669841	0.902421	0.767754	0.643661	0.572616	0.939865	0.70414	0.374505	0.429898	0.443472	0.584217	0.9316	0.467749	0.540277	0.959007	0.977001	0.714429	0.992434	0.412498	0.71508	0.661177	0.720695
NEGS	0.818867	0.923685	0.755819	0.323385	1.98431e-08	0.905604	0.578453	0.226695	0.57531	0.576786	0.00121948	0.81061	0.799122	0.618504	0.0838817	0.0155711	0.68313	0.910085		0.865506	0.170485	0.00530699	0.0103867	0.888903	9.28776e-17	0.0444107	0.452553	2.01039e-13	0.832206	0.0916345	0.730667	0.599919	1.4851e-20	0.000165303	0.00119216	3.51175e-06	0.106825	0.632335	0.660586	0.922001	0.516045	0.00104138	0.827232	0.675921	0.0542161	0.757043	0.914846	0.378399	0.176731
NEGS	0.0747637	0.813969	0.992964	0.607529	0.843494	0.529658	0.890392	0.951129	0.898768	0.969435	0.737019	0.487461	0.769927	0.369535	0.0786702	0.157058	1.72828e-13	0.933152	0.865506		7.89029e-10	4.50007e-07	0.172409	0.488948	0.588878	0.460602	6.8524e-05	0.408988	8.79099e-15	9.93857e-09	3.0003e-15	0.317754	0.736409	0.480625	0.830217	0.930395	0.362908	0.692784	0.0551307	0.00329123	0.481999	0.00536231	2.35536e-06	0.283826	0.379385	0.0662953	0.997652	0.747419	0.745241
NEGS	0.0303263	0.792204	0.749044	0.33163	0.144611	0.600682	0.80924	0.985686	0.981766	0.492749	0.515912	0.365455	0.579799	0.324418	0.0121628	0.0186113	2.09596e-09	0.721833	0.170485	7.89029e-10		2.78293e-10	0.0258699	0.514441	0.0409556	0.0607055	5.69295e-08	0.0115767	9.30853e-12	3.90903e-10	9.18551e-10	0.200899	0.0561701	0.0341122	0.730993	0.243092	0.0512467	0.202541	0.0120723	0.000257651	0.193275	1.16118e-05	3.72536e-07	0.231805	0.0324862	0.0186138	0.601467	0.466945	0.622076
NEGS	0.161615	0.893923	0.849481	0.25693	0.0200483	0.768704	0.899894	0.551184	0.69773	0.618631	0.113747	0.666849	0.958486	0.619229	0.0144248	0.0169448	1.00283e-05	0.914712	0.00530699	4.50007e-07	2.78293e-10		0.01428	0.585733	0.000517962	0.10824	0.000131689	0.000294759	2.47467e-06	1.1633e-10	6.6361e-06	0.572819	0.000934611	0.00888005	0.0933643	0.0474498	0.0919408	0.554063	0.198929	0.0285897	0.326557	1.78299e-06	5.67813e-05	0.47151	0.0741331	0.0831338	0.896663	0.833645	0.690441
NEGS	0.507865	0.899672	0.186572	0.962891	0.0519354	0.896598	0.581081	0.261016	0.571757	0.590687	0.358935	0.68553	0.941577	0.930963	0.00144888	0.0286359	0.0514345	0.11611	0.0103867	0.172409	0.0258699	0.01428		0.599493	0.0173634	0.000282901	0.106946	0.00181949	0.164967	0.00636488	0.140193	0.135121	0.0138235	0.188404	0.546045	0.0396389	0.296203	0.98296	0.638425	0.564228	0.925798	0.04705	0.192034	0.641316	0.257127	0.825051	0.920947	0.376996	0.00317604
NEGS	0.148188	0.238734	0.577728	0.385254	0.304396	0.269189	0.300181	0.0778397	0.235347	0.276767	0.298508	0.469482	0.434936	3.99885e-09	0.0233141	0.407365	0.560717	0.54613	0.888903	0.488948	0.514441	0.585733	0.599493		0.818947	0.91835	0.373471	0.654099	0.498003	0.500732	0.690584	0.498742	0.822253	0.515227	0.690324	0.716566	0.777838	0.371183	0.452839	0.438965	0.152644	0.477906	0.466001	0.384505	0.367369	0.346301	0.552227	0.93902	0.580104
NEGS	0.580213	0.780629	0.75636	0.25156	2.0195e-07	0.97857	0.647814	0.149677	0.618576	0.566252	0.00380846	0.898776	0.825744	0.684347	0.0482683	0.00293676	0.796	0.672219	9.28776e-17	0.588878	0.0409556	0.000517962	0.0173634	0.818947		0.0313905	0.234243	1.87013e-14	0.672627	0.0261815	0.689658	0.849588	6.37622e-19	2.27538e-05	0.00205548	8.28447e-06	0.0213989	0.577051	0.884287	0.707482	0.448537	9.38314e-05	0.470186	0.809404	0.0473898	0.566933	0.937215	0.305958	0.361155
NEGS	0.712701	0.961789	0.626906	0.533001	0.117238	0.639369	0.765292	0.328989	0.699989	0.57541	0.787072	0.342132	0.478763	0.991605	1.49885e-05	0.0132853	0.113031	0.943927	0.0444107	0.460602	0.0607055	0.10824	0.000282901	0.91835	0.0313905		0.0881495	0.00725568	0.32715	0.036569	0.18048	0.00059112	0.0616655	0.0811417	0.878416	0.156419	0.00440806	0.547353	0.669717	0.98604	0.5703	0.177567	0.612257	0.178935	0.880193	0.318432	0.369031	0.740563	0.333454
NEGS	0.017264	0.244521	0.691704	0.201103	0.171836	0.351999	0.559957	0.276591	0.145131	0.0243542	0.373579	0.0272118	0.0590697	0.417018	0.0466696	0.00475661	6.30444e-05	0.832005	0.452553	6.8524e-05	5.69295e-08	0.000131689	0.106946	0.373471	0.234243	0.0881495		0.114645	1.33892e-06	4.77675e-06	0.000259529	0.0164751	0.217623	0.02224	0.974272	0.645636	0.0334393	0.0208974	0.00413917	8.35182e-05	0.188254	0.000826495	0.000605538	0.0576884	0.0121339	0.0295654	0.546158	0.577647	0.813795
NEGS	0.42714	0.921172	0.955704	0.465096	1.26714e-06	0.795669	0.792695	0.378438	0.623877	0.664646	0.00334579	0.701708	0.683319	0.701474	0.040026	0.00969517	0.506805	0.669841	2.01039e-13	0.408988	0.0115767	0.000294759	0.00181949	0.654099	1.87013e-14	0.00725568	0.114645		0.403185	0.010774	0.432513	0.856861	2.28399e-14	0.000615911	0.0128565	1.39701e-06	0.0857374	0.642136	0.947208	0.627694	0.501813	0.00011491	0.272352	0.603023	0.0424599	0.648063	0.939973	0.645376	0.138422
NEGS	0.0365298	0.973633	0.985512	0.53755	0.900935	0.647975	0.861494	0.593041	0.868701	0.430671	0.91846	0.34046	0.56768	0.258767	0.0589749	0.172483	3.98184e-14	0.902421	0.832206	8.79099e-15	9.30853e-12	2.47467e-06	0.164967	0.498003	0.672627	0.32715	1.33892e-06	0.403185		6.88401e-08	4.2719e-14	0.173233	0.785458	0.40098	0.706268	0.875937	0.239789	0.379304	0.0130531	0.000273941	0.331447	0.00375568	1.8262e-08	0.196232	0.204312	0.0188116	0.711083	0.45543	0.907007
NEGS	0.198598	0.727642	0.994614	0.428858	0.173086	0.715208	0.960688	0.505265	0.862204	0.782887	0.527243	0.580317	0.673498	0.590176	0.00608993	0.0153651	3.56757e-07	0.767754	0.0916345	9.93857e-09	3.90903e-10	1.1633e-10	0.00636488	0.500732	0.0261815	0.036569	4.77675e-06	0.010774	6.88401e-08		2.93036e-07	0.17402	0.038101	0.0485941	0.394828	0.334937	0.157519	0.544207	0.1841	0.0183611	0.511174	0.000177763	0.000285896	0.428906	0.206586	0.185735	0.923708	0.667895	0.87283
NEGS	0.102955	0.52278	0.965852	0.806378	0.767214	0.850712	0.95349	0.900445	0.584363	0.797497	0.384472	0.898186	0.822421	0.257914	0.0263834	0.237179	8.82751e-17	0.643661	0.730667	3.0003e-15	9.18551e-10	6.6361e-06	0.140193	0.690584	0.689658	0.18048	0.000259529	0.432513	4.2719e-14	2.93036e-07		0.209112	0.919868	0.625235	0.580484	0.834131	0.219192	0.823902	0.0537451	0.00300605	0.471616	0.00773072	1.66164e-06	0.434228	0.472496	0.062935	0.838361	0.528465	0.807057
NEGS	0.420901	0.388799	0.405661	0.799903	0.691148	0.792852	0.434695	0.942035	0.183429	0.459368	0.81929	0.491706	0.485673	0.72263	0.0436206	0.0217608	0.0517537	0.572616	0.599919	0.317754	0.200899	0.572819	0.135121	0.498742	0.849588	0.00059112	0.0164751	0.856861	0.173233	0.17402	0.209112		0.588719	0.347512	0.434082	0.437334	0.000287461	0.803678	0.713317	0.523483	0.581728	0.772371	0.435981	0.897983	0.86067	0.602285	0.543005	0.937419	0.992858
NEGS	0.555344	0.973176	0.771209	0.208238	2.09047e-08	0.91612	0.571021	0.229203	0.625166	0.771843	0.00114945	0.91879	0.99894	0.746045	0.0729901	0.00491282	0.983078	0.939865	1.4851e-20	0.736409	0.0561701	0.000934611	0.0138235	0.822253	6.37622e-19	0.0616655	0.217623	2.28399e-14	0.785458	0.038101	0.919868	0.588719		2.52642e-05	0.00211994	1.43051e-06	0.0666986	0.416994	0.965232	0.6715	0.358665	9.00828e-05	0.525453	0.940582	0.0198982	0.50302	0.806673	0.486721	0.204775
NEGS	0.0708529	0.799633	0.883206	0.00320011	0.000120925	0.715906	0.921467	0.224667	0.324326	0.0607182	0.0311422	0.00711962	0.018073	0.855476	0.0326318	6.86685e-07	0.622098	0.70414	0.000165303	0.480625	0.0341122	0.00888005	0.188404	0.515227	2.27538e-05	0.0811417	0.02224	0.000615911	0.40098	0.0485941	0.625235	0.347512	2.52642e-05		0.0162285	0.00825027	2.55643e-05	0.00997335	0.0557794	0.0124638	0.1893	8.88947e-05	0.420304	0.113106	9.96602e-05	0.0325223	0.594386	0.782882	0.418785
NEGS	0.375328	0.892168	0.790262	0.596573	0.0176139	0.568446	0.579068	0.732686	0.228784	0.748181	0.00232397	0.174077	0.295897	0.438684	0.847449	0.237878	0.501864	0.374505	0.00119216	0.830217	0.730993	0.0933643	0.546045	0.690324	0.00205548	0.878416	0.974272	0.0128565	0.706268	0.394828	0.580484	0.434082	0.00211994	0.0162285		0.0361089	0.409954	0.0522172	0.494854	0.973043	0.207495	0.00872092	0.54356	0.0348153	0.282194	0.658366	0.0801781	0.472164	0.836401
NEGS	0.0666058	0.695645	0.722354	0.32036	0.000386048	0.018092	0.492428	0.70591	0.924769	0.782134	0.000883691	0.883736	0.752407	0.679956	0.296794	0.0566506	0.731628	0.429898	3.51175e-06	0.930395	0.243092	0.0474498	0.0396389	0.716566	8.28447e-06	0.156419	0.645636	1.39701e-06	0.875937	0.334937	0.834131	0.437334	1.43051e-06	0.00825027	0.0361089		0.242598	0.677719	0.888914	0.90024	0.622782	0.0172025	0.916991	0.649799	0.106012	0.767401	0.987731	0.624589	0.0701742
NEGS	0.111267	0.934853	0.958764	0.159902	0.0758708	0.966627	0.945017	0.196037	0.422089	0.235895	0.637448	0.126055	0.184966	0.860343	0.00654813	1.56512e-06	0.144051	0.443472	0.106825	0.362908	0.0512467	0.0919408	0.296203	0.777838	0.0213989	0.00440806	0.0334393	0.0857374	0.239789	0.157519	0.219192	0.000287461	0.0666986	2.55643e-05	0.409954	0.242598		0.102228	0.14032	0.0290465	0.390384	0.00940589	0.270069	0.290757	0.0386048	0.174819	0.713884	0.995087	0.973638
NEGS	0.0179224	0.26062	0.559614	0.0462869	0.220317	0.420437	0.327451	0.552179	0.0590983	0.000285985	0.441957	5.45343e-05	9.42223e-05	0.694628	0.99591	0.0240962	0.789235	0.584217	0.632335	0.692784	0.202541	0.554063	0.98296	0.371183	0.577051	0.547353	0.0208974	0.642136	0.379304	0.544207	0.823902	0.803678	0.416994	0.00997335	0.0522172	0.677719	0.102228		0.00247781	0.000357693	0.00596468	0.00264233	0.0925331	4.57987e-10	0.000416779	0.00441721	9.02105e-06	0.0359724	0.33816
NEGS	0.0199997	0.455621	0.167807	0.0202198	0.608901	0.93085	0.195655	0.823026	0.518692	0.000786039	0.838223	0.00333272	0.00815498	0.274889	0.691636	0.082946	0.0369002	0.9316	0.660586	0.0551307	0.0120723	0.198929	0.638425	0.452839	0.884287	0.669717	0.00413917	0.947208	0.0130531	0.1841	0.0537451	0.713317	0.965232	0.0557794	0.494854	0.888914	0.14032	0.00247781		1.20657e-07	0.0235989	0.0247468	0.0326873	0.0360234	1.55215e-06	2.08229e-05	0.195764	0.0120657	0.23822
NEGS	0.00170268	0.748424	0.863809	0.104756	0.473718	0.522383	0.726355	0.900542	0.227046	0.000297501	0.909244	0.00072064	0.00358121	0.206081	0.201801	0.0138992	0.00401707	0.467749	0.922001	0.00329123	0.000257651	0.0285897	0.564228	0.438965	0.707482	0.98604	8.35182e-05	0.627694	0.000273941	0.0183611	0.00300605	0.523483	0.6715	0.0124638	0.973043	0.90024	0.0290465	0.000357693	1.20657e-07		0.0419872	0.00261847	0.00191609	0.00240629	2.16509e-05	9.67197e-08	0.108736	0.123948	0.771977
NEGS	0.371148	0.998878	0.928181	0.519704	0.189899	0.785349	0.791788	0.668982	0.963946	0.182095	0.828573	0.101827	0.180267	0.0145293	0.26656	0.303451	0.541838	0.540277	0.516045	0.481999	0.193275	0.326557	0.925798	0.152644	0.448537	0.5703	0.188254	0.501813	0.331447	0.511174	0.471616	0.581728	0.358665	0.1893	0.207495	0.622782	0.390384	0.00596468	0.0235989	0.0419872		0.0218995	0.1116	0.0178481	0.0219579	0.139591	0.0237307	0.0429943	0.401566
NEGS	0.0572599	0.73414	0.816995	0.133584	0.00255527	0.962406	0.678786	0.551187	0.782334	0.479134	0.0623589	0.209676	0.347865	0.655755	0.0397324	0.000506896	0.00898561	0.959007	0.00104138	0.00536231	1.16118e-05	1.78299e-06	0.04705	0.477906	9.38314e-05	0.177567	0.000826495	0.00011491	0.00375568	0.000177763	0.00773072	0.772371	9.00828e-05	8.88947e-05	0.00872092	0.0172025	0.00940589	0.00264233	0.0247468	0.00261847	0.0218995		0.00102694	0.0112427	0.00117709	0.0142393	0.0125961	0.626961	0.554545
NEGS	0.0923242	0.456971	0.862647	0.77158	0.74536	0.885904	0.631439	0.570602	0.752544	0.335188	0.450209	0.341722	0.405607	0.336533	0.197799	0.301553	6.2438e-07	0.977001	0.827232	2.35536e-06	3.72536e-07	5.67813e-05	0.192034	0.466001	0.470186	0.612257	0.000605538	0.272352	1.8262e-08	0.000285896	1.66164e-06	0.435981	0.525453	0.420304	0.54356	0.916991	0.270069	0.0925331	0.0326873	0.00191609	0.1116	0.00102694		0.0443641	0.186905	0.0271175	0.101902	0.112266	0.689933
NEGS	0.0407356	0.552421	0.905405	0.152333	0.816903	0.398335	0.474443	0.525545	0.0862326	0.0127136	0.882822	0.000219086	0.0007878	0.726249	0.798225	0.127871	0.430947	0.714429	0.675921	0.283826	0.231805	0.47151	0.641316	0.384505	0.809404	0.178935	0.0576884	0.603023	0.196232	0.428906	0.434228	0.897983	0.940582	0.113106	0.0348153	0.649799	0.290757	4.57987e-10	0.0360234	0.00240629	0.0178481	0.0112427	0.0443641		0.0420551	0.0143605	1.15911e-05	0.156305	0.976054
NEGS	0.0554533	0.234525	0.728037	0.00429385	0.0104286	0.794082	0.624922	0.928847	0.394667	0.00117619	0.212753	0.00118708	0.0029885	0.610326	0.387027	0.00254235	0.41364	0.992434	0.0542161	0.379385	0.0324862	0.0741331	0.257127	0.367369	0.0473898	0.880193	0.0121339	0.0424599	0.204312	0.206586	0.472496	0.86067	0.0198982	9.96602e-05	0.282194	0.106012	0.0386048	0.000416779	1.55215e-06	2.16509e-05	0.0219579	0.00117709	0.186905	0.0420551		3.87129e-05	0.142501	0.0412317	0.0222173
NEGS	0.0132562	0.922361	0.894181	0.0110591	0.22197	0.721814	0.992146	0.994179	0.899573	0.013249	0.99543	0.0400741	0.128207	0.574607	0.773151	0.262942	0.0889016	0.412498	0.757043	0.0662953	0.0186138	0.0831338	0.825051	0.346301	0.566933	0.318432	0.0295654	0.648063	0.0188116	0.185735	0.062935	0.602285	0.50302	0.0325223	0.658366	0.767401	0.174819	0.00441721	2.08229e-05	9.67197e-08	0.139591	0.0142393	0.0271175	0.0143605	3.87129e-05		0.0253451	0.122065	0.422383
NEGS	0.342137	0.826563	0.819427	0.342116	0.60133	0.552577	0.743547	0.605126	0.715916	0.331419	0.979014	0.486316	0.508341	0.899028	0.629984	0.807354	0.890091	0.71508	0.914846	0.997652	0.601467	0.896663	0.920947	0.552227	0.937215	0.369031	0.546158	0.939973	0.711083	0.923708	0.838361	0.543005	0.806673	0.594386	0.0801781	0.987731	0.713884	9.02105e-06	0.195764	0.108736	0.0237307	0.0125961	0.101902	1.15911e-05	0.142501	0.0253451		0.0288446	0.391653
NEGS	0.167972	0.326643	0.204259	0.181149	0.96477	0.490417	0.425001	0.383948	0.831496	0.151088	0.435403	0.254827	0.310342	0.232875	0.91781	0.875405	0.387332	0.661177	0.378399	0.747419	0.466945	0.833645	0.376996	0.93902	0.305958	0.740563	0.577647	0.645376	0.45543	0.667895	0.528465	0.937419	0.486721	0.782882	0.472164	0.624589	0.995087	0.0359724	0.0120657	0.123948	0.0429943	0.626961	0.112266	0.156305	0.0412317	0.122065	0.0288446		2.23377e-05
NEGS	0.558581	0.160357	0.157811	0.0471501	0.102556	0.552004	0.254583	0.726363	0.81105	0.42548	0.563039	0.597601	0.436208	0.990618	0.534616	0.501125	0.937602	0.720695	0.176731	0.745241	0.622076	0.690441	0.00317604	0.580104	0.361155	0.333454	0.813795	0.138422	0.907007	0.87283	0.807057	0.992858	0.204775	0.418785	0.836401	0.0701742	0.973638	0.33816	0.23822	0.771977	0.401566	0.554545	0.689933	0.976054	0.0222173	0.422383	0.391653	2.23377e-05
NEGS	0.0187786	0.619382	0.881348	0.400288	0.988901	0.712843	0.894908	0.978054	0.81994	0.638081	0.502624	0.352217	0.642577	0.195428	0.056771	0.182318	4.85636e-12	0.533934	0.762504	1.33354e-12	4.16093e-10	1.03235e-05	0.181366	0.614469	0.70433	0.484831	4.17215e-05	0.485662	6.85496e-14	1.21999e-06	1.43873e-14	0.3664	0.837181	0.35249	0.925611	0.942462	0.200319	0.182007	0.0047065	3.73563e-05	0.165344	0.00119758	4.22799e-07	0.0680532	0.115731	0.00237283	0.265885	0.226549	0.941503
Imvanex dose 1	0.976057	0.196855	3.44447e-05	0.607051	0.738507	0.536052	0.00996555	0.0908058	0.746825	0.806834	0.368769	0.886924	0.872241	0.00489431	0.326661	0.54112	0.830932	0.693014	0.753236	0.886315	0.832189	0.800344	0.197513	0.00680888	0.66991	0.663416	0.949268	0.916928	0.937359	0.896655	0.94699	0.920803	0.742839	0.486169	0.551112	0.680428	0.678918	0.915968	0.232709	0.977276	0.0512126	0.759795	0.94636	0.744909	0.837021	0.728797	0.867802	0.0700285	0.138111
Imvanex dose 1	0.412696	0.559558	0.382724	0.347411	0.26226	0.703362	0.575045	0.708693	0.755646	0.0357179	0.667405	0.0892632	0.0185012	0.723838	0.248418	0.0438898	0.698606	0.02665	0.502402	0.842821	0.573633	0.933916	0.00319812	0.424591	0.758125	0.350667	0.186533	0.48753	0.804505	0.633013	0.864963	0.428272	0.493128	0.237518	0.516734	0.82613	0.505156	0.00102123	0.0161378	0.0814192	0.139674	0.0558801	0.407423	0.0194049	0.0054824	0.16311	0.00496933	0.0148727	0.00460068
Imvanex dose 1	0.290409	0.236059	0.504551	0.488559	0.911611	0.253626	0.256829	0.686255	0.311209	0.973735	0.896104	0.898398	0.751937	0.113812	0.0643432	0.258137	0.557123	0.000207213	0.976642	0.944378	0.919625	0.90883	0.0597627	0.287246	0.834145	0.362532	0.987842	0.957669	0.992441	0.816528	0.962442	0.562671	0.982711	0.944172	0.613326	0.607986	0.884482	0.856111	0.255353	0.883252	0.312108	0.481751	0.872593	0.664908	0.393113	0.70684	0.932411	0.784738	0.498973
Imvanex dose 1	0.700805	0.0562555	0.840157	0.730291	0.849906	0.948289	0.605691	0.398522	0.286564	0.230431	0.0778402	0.773976	0.391598	0.740006	0.945317	0.897484	0.251469	0.108433	0.852636	0.407715	0.335206	0.426654	0.474615	0.68308	0.823912	0.954567	0.451192	0.998836	0.159788	0.685137	0.470845	0.579253	0.88981	0.748756	0.661897	0.692896	0.987713	0.991911	0.863579	0.622839	0.999345	0.965648	0.00198473	0.961214	0.924125	0.710226	0.95991	0.479354	0.568775
Imvanex dose 1	0.706419	0.626447	0.714729	0.861716	0.533851	0.613093	0.576126	0.775932	0.681807	0.782078	0.569061	0.70322	0.304759	0.469659	0.00969369	0.13583	0.371093	0.0143828	0.653045	0.782223	0.755327	0.782015	3.70109e-05	0.983126	0.964882	0.0678598	0.564283	0.688246	0.696159	0.298452	0.730065	0.190554	0.8223	0.926081	0.911627	0.919969	0.826434	0.783564	0.702153	0.670103	0.761741	0.795683	0.845363	0.851709	0.354928	0.905072	0.841979	0.2322	0.00934739
Imvanex dose 1	0.938682	0.460816	0.677205	0.704267	0.00037576	0.273485	0.297401	0.0494076	0.182469	0.418062	0.568524	0.756107	0.810363	0.0483992	3.04955e-06	0.00406921	0.166438	0.75894	0.000665867	0.359146	0.0469106	0.00984109	0.000368674	0.0867941	0.000505114	0.00156539	0.191836	0.000699421	0.347776	0.0266767	0.237622	0.17292	0.000871203	0.0154754	0.0978109	0.04437	0.00748341	0.612873	0.771241	0.54954	0.0263853	0.00340248	0.313029	0.985699	0.0875129	0.678387	0.549752	0.53218	0.0471462
Imvanex dose 1	0.347101	0.500685	0.72005	0.79721	0.00222665	0.329648	0.365441	0.0312272	0.296019	0.4659	0.570589	0.858176	0.906902	0.0624409	0.0013214	0.112317	0.676277	0.457988	0.00257112	0.477407	0.962989	0.383628	0.00148951	0.0327513	0.0118457	0.0729533	0.8076	0.0177672	0.454509	0.49348	0.511811	0.822545	0.00834022	0.142147	0.124088	0.0966089	0.31984	0.771794	0.681852	0.765427	0.142205	0.374891	0.515376	0.411887	0.199326	0.902725	0.601765	0.806981	0.0304853
Imvanex dose 1	0.0436514	0.812324	0.944229	0.288436	0.780257	0.884707	0.97936	0.722746	0.762183	0.0977131	0.256769	0.0680706	0.0442783	0.146825	0.00119852	0.00119652	1.50998e-06	0.623506	0.756182	3.84174e-05	2.59855e-05	0.00616043	0.0113947	0.612858	0.864333	0.0483398	5.01751e-05	0.632027	4.974e-06	9.46559e-05	1.29824e-05	0.0196573	0.945276	0.113668	0.425102	0.721911	0.0161735	0.0683225	0.00271847	2.50431e-05	0.249269	0.0123098	0.00083915	0.0691909	0.0300208	0.0190523	0.474558	0.139902	0.325603
Imvanex dose 2	0.0928178	0.361817	0.447786	0.278667	0.990363	0.132017	0.180405	0.0278631	0.239972	0.330337	0.0499304	0.429118	0.57167	0.0117084	0.000556377	0.492954	0.971574	0.972346	0.680013	0.458375	0.440429	0.35423	0.459082	0.0010517	0.677233	0.0172029	0.337154	0.52465	0.429729	0.618	0.878985	0.0650421	0.515155	0.96569	0.380941	0.345767	0.116008	0.248933	0.301984	0.38979	0.381309	0.335315	0.301739	0.272005	0.433408	0.159545	0.399256	0.8635	0.650839
Imvanex dose 2	0.644642	0.619095	0.61395	0.910857	0.736589	0.311702	0.337319	0.0327092	0.881802	0.386924	0.0719837	0.406999	0.222234	0.000898037	0.00175276	0.0999333	0.791428	0.589838	0.552945	0.486157	0.661536	0.273344	0.975367	0.00105749	0.61191	0.0979979	0.91306	0.452602	0.615521	0.650029	0.805437	0.19632	0.546969	0.366809	0.329445	0.403952	0.0458142	0.531336	0.715805	0.499141	0.0785313	0.736534	0.503627	0.807301	0.70404	0.697471	0.906138	0.595777	0.929336
Imvanex dose 2	0.0974703	0.184732	0.390363	0.221301	0.744582	0.146307	0.127111	0.017473	0.118853	0.16127	0.0742447	0.303366	0.39151	3.47745e-06	0.00220616	0.787039	0.931697	0.691	0.692887	0.716932	0.591889	0.578082	0.908284	5.1551e-09	0.652389	0.309657	0.319106	0.549318	0.639722	0.806197	0.94769	0.958612	0.591748	0.483326	0.558803	0.460938	0.881138	0.298912	0.305569	0.415161	0.0746835	0.469909	0.529371	0.392315	0.289161	0.219229	0.656212	0.865037	0.918995
Imvanex dose 2	0.106573	0.655648	0.525663	0.295081	0.760882	0.22512	0.238145	0.110082	0.256491	0.473478	0.127395	0.528096	0.804007	0.00138851	0.0095087	0.836196	0.783071	0.612302	0.801381	0.452703	0.408192	0.363777	0.260322	0.000635278	0.604883	0.258875	0.336424	0.621304	0.415677	0.606461	0.687446	0.6305	0.627042	0.46774	0.600829	0.495056	0.891197	0.543502	0.491204	0.476869	0.0567395	0.43122	0.390452	0.551468	0.853945	0.342228	0.960043	0.350938	0.150537
Imvanex dose 2	0.0291136	0.750635	0.326407	0.10908	0.978015	0.319958	0.237554	0.344805	0.598109	0.481715	0.387013	0.205811	0.319803	0.00195644	0.0477697	0.360453	0.574656	0.664328	0.532	0.369632	0.437585	0.275604	0.667039	3.24925e-05	0.40629	0.155028	0.669311	0.46064	0.53589	0.684061	0.630909	0.346638	0.376437	0.264323	0.236005	0.286532	0.862423	0.156709	0.0998928	0.178187	0.421104	0.115953	0.370045	0.122327	0.0874452	0.0508681	0.313175	0.522812	0.59116
Imvanex dose 2	0.0878255	0.18943	0.423308	0.259446	0.984654	0.105445	0.137082	0.0123283	0.162244	0.22616	0.0479921	0.327865	0.622079	0.00544771	0.00064762	0.574258	0.932071	0.777178	0.724361	0.533623	0.421428	0.393352	0.326124	0.000695485	0.649785	0.0480657	0.298186	0.555616	0.472722	0.853282	0.879275	0.269263	0.549541	0.70673	0.383369	0.385167	0.416655	0.215352	0.29105	0.349298	0.194224	0.310429	0.315394	0.240924	0.333695	0.130216	0.383349	0.970156	0.695869
Imvanex dose 2	0.0311565	0.288019	0.320351	0.124225	0.914883	0.215929	0.153311	0.153997	0.350832	0.301701	0.156548	0.233819	0.429102	0.00298528	0.00927155	0.706516	0.534689	0.966061	0.642226	0.302506	0.290295	0.222519	0.711455	7.15889e-05	0.44544	0.0790661	0.498398	0.486484	0.359247	0.803221	0.535968	0.312735	0.426235	0.320411	0.345581	0.298556	0.894201	0.17711	0.117186	0.158142	0.420305	0.137939	0.132647	0.150856	0.135544	0.039789	0.327366	0.546049	0.870762
Imvanex dose 2	0.695201	0.165678	0.388111	0.549361	0.311626	0.521359	0.106582	0.00647196	0.280173	0.265233	0.340854	0.55779	0.7314	0.0223454	1.04316e-06	0.021778	0.327489	0.796941	0.358667	0.68825	0.583299	0.518886	0.0194208	0.016379	0.303278	0.000952338	0.956643	0.373527	0.805146	0.276702	0.418813	0.036557	0.428716	0.326398	0.857323	0.495298	0.0150749	0.392973	0.469081	0.903853	0.427499	0.650176	0.827262	0.350943	0.901542	0.42604	0.415433	0.993645	0.396829
Imvanex dose 2	0.0641371	0.255868	0.402538	0.273897	0.55678	0.10819	0.117627	0.00603103	0.120338	0.160655	0.103384	0.274235	0.38498	0.000377963	0.000625569	0.727423	0.740297	0.8452	0.937854	0.459715	0.457958	0.525092	0.632677	1.5842e-06	0.979639	0.0732326	0.253821	0.827707	0.378176	0.719208	0.779283	0.471552	0.899523	0.906951	0.560115	0.624817	0.366972	0.18371	0.206238	0.278991	0.221451	0.434999	0.264291	0.188301	0.369325	0.140161	0.357309	0.867098	0.891778
Imvanex dose 2	0.35693	0.268215	0.432165	0.445607	0.583341	0.0824551	0.164803	0.320221	0.934119	0.340903	0.720062	0.562446	0.346525	0.437084	0.00236431	0.0878234	0.46202	0.684499	0.406271	0.887664	0.616048	0.698998	0.053535	0.307228	0.341242	0.000373054	0.868036	0.25769	0.912503	0.579696	0.565253	0.00920709	0.444379	0.4756	0.790006	0.0164969	0.0191665	0.346034	0.270911	0.575283	0.983724	0.825714	0.78979	0.259035	0.486441	0.175485	0.395743	0.624721	0.375534
Imvanex dose 2	0.189866	0.535754	0.564012	0.424095	0.951338	0.176185	0.279893	0.0854662	0.368614	0.671919	0.0517448	0.737107	0.989461	0.0148969	0.000361562	0.258669	0.738801	0.569068	0.618263	0.608381	0.608113	0.411469	0.159411	0.00800974	0.585286	0.0135581	0.621757	0.511785	0.641187	0.766656	0.973849	0.0211944	0.469125	0.991001	0.331982	0.311736	0.0813778	0.51145	0.64025	0.711463	0.408509	0.463585	0.486743	0.499637	0.829307	0.345118	0.618235	0.449334	0.259373
Imvanex dose 2	0.0881617	0.158598	0.416947	0.244235	0.8266	0.108145	0.124753	0.0127077	0.152123	0.219197	0.0690548	0.340477	0.595674	4.68877e-05	0.00341596	0.999595	0.614873	0.981068	0.647197	0.410733	0.295272	0.301467	0.832392	2.91064e-07	0.551489	0.298916	0.205744	0.438122	0.358613	0.603283	0.655609	0.907616	0.516157	0.481666	0.424551	0.396534	0.895389	0.258891	0.281713	0.308498	0.147899	0.273398	0.264688	0.283046	0.253919	0.132209	0.458925	0.941986	0.863184
Imvanex dose 2	0.10891	0.494379	0.41051	0.263857	0.71212	0.201893	0.173394	0.0587755	0.178386	0.255224	0.0992382	0.35487	0.394395	4.26296e-06	0.00424256	0.822885	0.831093	0.636698	0.700146	0.967181	0.858936	0.77735	0.956814	1.08588e-07	0.693538	0.320573	0.510959	0.642851	0.879487	0.914167	0.720154	0.905365	0.631526	0.499716	0.421823	0.463251	0.835235	0.236875	0.444337	0.566336	0.0740405	0.508676	0.651354	0.296354	0.531162	0.329985	0.483385	0.77367	0.851724
Imvanex dose 2	0.113477	0.315348	0.431202	0.305401	0.985453	0.128032	0.157066	0.0393729	0.16684	0.378228	0.0442149	0.448788	0.822736	0.0111357	0.000600014	0.56417	0.789636	0.487749	0.723621	0.779126	0.618616	0.536416	0.0961918	0.00690891	0.575393	0.047803	0.458097	0.612583	0.724867	0.881701	0.896205	0.316065	0.543695	0.630312	0.349579	0.361131	0.665466	0.288805	0.472244	0.576689	0.247051	0.364664	0.480934	0.321226	0.640039	0.299892	0.476717	0.62971	0.249361
Imvanex dose 2	0.0667705	0.744453	0.453801	0.247747	0.856523	0.230229	0.221632	0.0723015	0.237156	0.330563	0.120681	0.36851	0.407858	5.10551e-05	0.0642855	0.520078	0.544021	0.502538	0.590156	0.46758	0.363936	0.335222	0.50336	3.02777e-07	0.535165	0.735588	0.194328	0.445085	0.379467	0.375723	0.688689	0.707619	0.505562	0.367459	0.431832	0.405752	0.862288	0.230578	0.315968	0.34821	0.108627	0.246821	0.295092	0.263559	0.476569	0.257085	0.480436	0.879732	0.940637
Imvanex dose 2	0.164692	0.998703	0.645873	0.373808	0.720778	0.228698	0.331963	0.186623	0.341921	0.726828	0.189119	0.650723	0.995879	0.0254817	0.0162952	0.496514	0.907291	0.386172	0.96937	0.476288	0.504254	0.423042	0.091918	0.0268614	0.74912	0.145242	0.470497	0.810879	0.458405	0.688814	0.70959	0.342648	0.772442	0.674024	0.719486	0.526942	0.606023	0.817075	0.648136	0.665407	0.161396	0.657579	0.467035	0.754259	0.744685	0.573883	0.737711	0.282587	0.0459916
Imvanex dose 2	0.162853	0.141621	0.501511	0.347271	0.934082	0.11842	0.206254	0.0107552	0.275533	0.250489	0.0683483	0.41925	0.618492	0.0038454	0.00111518	0.433256	0.8765	0.940554	0.673192	0.434658	0.370222	0.34689	0.677959	0.000202668	0.721083	0.0634288	0.324578	0.457386	0.414983	0.62991	0.789925	0.0876632	0.524158	0.939262	0.469141	0.38147	0.0936192	0.263392	0.333344	0.366144	0.168211	0.349344	0.305304	0.299918	0.262864	0.138985	0.378161	0.868971	0.826495
Imvanex dose 2	0.228694	0.191998	0.447176	0.521123	0.639583	0.138719	0.202258	0.0587949	0.292462	0.573307	0.0781804	0.656199	0.926031	0.00700277	6.52797e-05	0.239327	0.772474	0.479681	0.827056	0.568476	0.609226	0.49595	0.0905117	0.00328768	0.776129	0.0159587	0.630283	0.627929	0.64789	0.846517	0.982677	0.0290611	0.64115	0.881468	0.44119	0.43851	0.0728532	0.513157	0.605563	0.732003	0.335228	0.564024	0.514635	0.536915	0.702335	0.439153	0.679818	0.594113	0.364876
Imvanex dose 2	0.376689	0.587413	0.93826	0.57404	0.638278	0.254945	0.537456	0.195693	0.449329	0.973845	0.120281	0.968435	0.575673	0.0101149	0.0026003	0.37596	0.877566	0.198493	0.799498	0.576399	0.59001	0.422073	0.0131016	0.0251527	0.559962	0.111074	0.756737	0.652048	0.671583	0.9079	0.810439	0.208089	0.607313	0.699084	0.429517	0.467441	0.627964	0.849995	0.926056	0.97156	0.170499	0.497829	0.551526	0.74232	0.767193	0.711203	0.915004	0.190791	0.0374944
Imvanex dose 2	0.170225	0.183794	0.514342	0.332202	0.955406	0.136967	0.187475	0.0904841	0.175542	0.43612	0.0499019	0.41787	0.873246	0.0372055	0.000511209	0.565478	0.723563	0.221577	0.658826	0.748486	0.582868	0.477377	0.0233621	0.0319808	0.465628	0.0266588	0.535376	0.555559	0.7729	0.807845	0.928622	0.20287	0.460009	0.535903	0.251564	0.341667	0.78613	0.264588	0.477456	0.538884	0.535665	0.301586	0.485738	0.317953	0.45758	0.266069	0.442176	0.683306	0.238864
Imvanex dose 2	0.378172	0.229268	0.582176	0.955925	0.783532	0.867068	0.342671	0.128652	0.825523	0.675043	0.431385	0.977717	0.98023	0.322933	4.04826e-05	0.00204155	0.016115	0.987368	0.82345	0.135654	0.0995032	0.212398	0.0399658	0.544646	0.475334	0.000113703	0.200651	0.564955	0.126535	0.0943704	0.0401606	2.45601e-05	0.770478	0.13803	0.578622	0.5698	1.19991e-05	0.796837	0.847612	0.389919	0.839848	0.283602	0.332518	0.86675	0.997054	0.883874	0.626925	0.771404	0.736648
Imvanex dose 2	0.13012	0.226636	0.440622	0.273998	0.641051	0.203816	0.177985	0.0415368	0.155066	0.226098	0.0988425	0.363314	0.38583	6.45891e-08	0.00326514	0.687674	0.893345	0.634069	0.645519	0.905482	0.789059	0.724908	0.962146	4.09873e-11	0.640283	0.439082	0.489443	0.549402	0.86427	0.868335	0.778581	0.985995	0.582576	0.457068	0.420809	0.479467	0.904593	0.244877	0.491156	0.558552	0.0558222	0.478662	0.654951	0.31927	0.372363	0.31364	0.469809	0.813941	0.862116
Imvanex dose 2	0.41719	0.255242	0.563341	0.847306	0.366793	0.327017	0.388823	0.142424	0.447349	0.937344	0.199263	0.798574	0.781314	3.15847e-10	0.00739792	0.988329	0.873389	0.932511	0.608168	0.949427	0.916758	0.77508	0.97792	5.20948e-09	0.583142	0.999426	0.913615	0.433626	0.933406	0.846024	0.863701	0.936242	0.606711	0.798134	0.538965	0.479768	0.793082	0.885142	0.673668	0.740937	0.00344132	0.727505	0.947921	0.97466	0.992152	0.950255	0.794175	0.411221	0.893957
Imvanex dose 2	0.105737	0.434187	0.477502	0.287227	0.691242	0.213908	0.226417	0.0565716	0.224264	0.325105	0.136736	0.413645	0.433444	5.64445e-07	0.0512001	0.459412	0.564017	0.468217	0.588275	0.513198	0.404939	0.391103	0.415092	8.31884e-11	0.552262	0.980079	0.246845	0.416427	0.45847	0.417096	0.720803	0.57522	0.524228	0.366617	0.47307	0.43209	0.816848	0.275762	0.419539	0.425438	0.0480517	0.295066	0.37367	0.320315	0.398395	0.310287	0.496151	0.926399	0.738505
Imvanex dose 2	0.907862	0.371354	0.590338	0.237656	0.708694	0.686611	0.962978	0.679387	0.931096	0.306811	0.248823	0.64275	0.728405	0.000423107	0.382241	0.27321	0.864889	0.543252	0.320134	0.650633	0.797178	0.309168	0.899859	0.00369438	0.173973	0.697673	0.778603	0.330814	0.976095	0.45577	0.797841	0.928641	0.279163	0.148952	0.668248	0.362061	0.339324	0.322356	0.60412	0.642281	0.0019174	0.557338	0.864341	0.354595	0.744476	0.86265	0.238041	0.026354	0.186464
Imvanex dose 2	0.311657	0.304227	0.481599	0.601963	0.502564	0.160553	0.231415	0.117256	0.319368	0.725703	0.119019	0.688833	0.97558	0.0205987	9.2255e-05	0.185145	0.700679	0.301489	0.994704	0.632624	0.690063	0.57858	0.0206932	0.0186338	0.865566	0.00995123	0.746758	0.825927	0.728938	0.982572	0.999971	0.029723	0.772795	0.89614	0.445359	0.545538	0.120838	0.5231	0.675982	0.797095	0.606404	0.601336	0.525632	0.465644	0.951336	0.570157	0.673288	0.510683	0.139983
Imvanex dose 2	0.420551	0.7129	0.889774	0.634327	0.52697	0.288138	0.680059	0.196475	0.450979	0.859059	0.220134	0.836902	0.602022	0.108256	0.00349895	0.220766	0.848034	0.112937	0.812136	0.583127	0.649176	0.580467	0.000720272	0.174812	0.892138	0.0381576	0.764166	0.945026	0.629353	0.873386	0.783958	0.145596	0.942561	0.858308	0.661412	0.721997	0.57209	0.859381	0.882421	0.808679	0.537133	0.670051	0.54945	0.697293	0.715967	0.64683	0.989265	0.23272	0.0108022
Imvanex dose 2	0.0868591	0.400001	0.462505	0.282758	0.70787	0.188478	0.201488	0.0433148	0.203042	0.289348	0.11204	0.375299	0.47937	1.49728e-06	0.0290778	0.593012	0.573796	0.594182	0.611854	0.485553	0.37234	0.361452	0.608982	8.16376e-10	0.549825	0.751497	0.231628	0.440164	0.427989	0.474334	0.697534	0.694165	0.526049	0.359493	0.428167	0.435435	0.848649	0.250798	0.356426	0.353029	0.0693717	0.26663	0.337744	0.277238	0.357913	0.214387	0.454728	0.916583	0.863418
Imvanex dose 2	0.273082	0.220145	0.523619	0.499925	0.874448	0.214176	0.256827	0.111911	0.295513	0.522624	0.115195	0.639219	0.792123	0.117863	0.000332609	0.232552	0.561302	0.0984221	0.942345	0.907723	0.771417	0.733076	0.00238284	0.149043	0.718219	0.014214	0.781983	0.82795	0.914428	0.529792	0.837481	0.111952	0.713964	0.827526	0.483204	0.502106	0.561532	0.496727	0.574303	0.732567	0.892253	0.571719	0.646238	0.522339	0.754131	0.430517	0.641295	0.625431	0.125326
Imvanex dose 2	0.129226	0.123402	0.492243	0.934685	0.157362	0.214847	0.172788	0.109463	0.738605	0.382583	0.662964	0.791152	0.563384	0.388772	4.24111e-05	0.00254156	0.103097	0.73357	0.0905455	0.289268	0.111774	0.0992957	0.00566168	0.459976	0.0407066	8.05955e-05	0.370024	0.0411209	0.335424	0.100103	0.141016	0.00966744	0.0809755	0.0589538	0.753483	0.00553693	0.000447095	0.652379	0.694185	0.664675	0.888454	0.121404	0.638691	0.55741	0.891968	0.768563	0.56029	0.861382	0.424141
Imvanex dose 2	0.195386	0.186297	0.428811	0.24949	0.630004	0.32467	0.152749	0.0334136	0.164451	0.184337	0.116161	0.376832	0.426666	6.15187e-08	0.00235984	0.815003	0.879933	0.708429	0.704411	0.920429	0.774308	0.739212	0.79952	1.70283e-10	0.675311	0.416057	0.454059	0.610868	0.84178	0.9239	0.786399	0.990614	0.636221	0.420364	0.532504	0.66552	0.939112	0.31916	0.412519	0.53687	0.0738943	0.552247	0.675394	0.417577	0.353018	0.291835	0.636111	0.683007	0.982193
Imvanex dose 2	0.153388	0.192302	0.492611	0.325953	0.946735	0.142661	0.201511	0.0157115	0.280809	0.243125	0.0782276	0.382859	0.594837	0.00638376	0.00141081	0.397848	0.891589	0.926339	0.703311	0.425201	0.353962	0.336989	0.527821	0.000533369	0.724874	0.0535727	0.312018	0.491915	0.393376	0.62675	0.765437	0.0693604	0.536438	0.86145	0.458178	0.418416	0.10089	0.237665	0.29975	0.323887	0.207804	0.331253	0.281528	0.262397	0.297685	0.130938	0.388331	0.959428	0.929907
ACAM	0.208588	0.489294	0.280665	0.325137	0.505223	0.184541	0.882965	0.0123713	0.286601	0.179028	0.226135	0.319775	0.64866	0.145129	0.00164993	0.45665	0.939241	0.483646	0.561274	0.307921	0.526358	0.573311	0.00159148	0.0443993	0.773632	0.0032375	0.535286	0.727168	0.338644	0.986338	0.61822	0.0293737	0.850931	0.999353	0.785183	0.949771	0.213953	0.349172	0.633833	0.386607	0.916764	0.49721	0.259704	0.215252	0.75906	0.314557	0.452021	0.597646	0.121575
ACAM	0.187726	0.321173	0.763833	0.340195	0.0634617	0.488015	0.21108	0.0254628	0.142631	0.112666	0.78461	0.27208	0.348272	0.112973	0.00356735	0.412069	0.512585	0.66504	0.0609083	0.207794	0.51115	0.919678	0.00768384	0.021245	0.15105	0.0202571	0.380902	0.146917	0.194495	0.897111	0.350203	0.340722	0.135183	0.688315	0.778321	0.113691	0.308502	0.211949	0.356303	0.271185	0.70412	0.760348	0.154204	0.0993693	0.829611	0.341064	0.279375	0.732096	0.111567
ACAM	0.361328	0.306462	0.813825	0.655317	0.0978809	0.266595	0.460944	0.0349474	0.514691	0.300526	0.978969	0.369429	0.636195	0.994269	0.000184844	0.0176031	0.987033	0.708414	0.0335646	0.41381	0.965224	0.708711	0.00292164	0.494252	0.0410927	5.63444e-07	0.866722	0.0601222	0.485812	0.405316	0.746608	0.00122967	0.0851719	0.0705825	0.523538	0.33913	0.00233269	0.522276	0.262502	0.423767	0.78368	0.578649	0.348756	0.233431	0.913247	0.232308	0.457315	0.362646	0.439402
ACAM	0.755257	0.8852	0.985805	0.905335	6.98781e-05	0.774269	0.749867	0.528083	0.798898	0.576499	0.0237431	0.367661	0.417447	0.72883	0.0521578	0.106648	0.695891	0.659517	3.06303e-06	0.541758	0.304857	0.0992543	0.0117993	0.827107	2.4534e-05	0.000819562	0.176719	7.35546e-06	0.787512	0.109832	0.647305	0.171014	3.0166e-05	0.0199121	0.0540193	0.00463636	0.0920024	0.893592	0.404104	0.591718	0.773854	0.0531811	0.702016	0.356191	0.423972	0.622278	0.956849	0.247528	0.361573
ACAM	0.118782	0.354109	0.541818	0.165812	0.933693	0.317881	0.667749	0.00166235	0.175645	0.0911005	0.146053	0.180157	0.233902	0.0119421	0.0475691	0.602533	0.483853	0.572413	0.950698	0.192307	0.294597	0.276361	0.403079	0.000459797	0.803042	0.20692	0.182802	0.765935	0.189462	0.352832	0.468985	0.532319	0.755701	0.539657	0.393526	0.949581	0.554317	0.177465	0.763119	0.495687	0.542991	0.195891	0.135837	0.099282	0.674178	0.581287	0.335437	0.675819	0.763672
ACAM	0.422176	0.906583	0.763729	0.927636	0.000197584	0.671393	0.880755	0.443347	0.543834	0.501395	0.0737223	0.343468	0.507146	0.860724	0.0411013	0.344878	0.582308	0.773449	4.85838e-05	0.487384	0.462847	0.173907	0.00120934	0.497065	0.000921384	0.00384316	0.272141	0.000130922	0.67423	0.114579	0.513544	0.53126	0.00035267	0.110652	0.160346	0.0161793	0.713561	0.898313	0.457671	0.456259	0.821114	0.193557	0.494506	0.247605	0.455912	0.542444	0.752502	0.467516	0.110261
MPX	0.18117	0.406935	0.698696	0.306539	0.865403	0.139958	0.731034	0.00887962	0.3463	0.3064	0.111416	0.464449	0.604709	0.000611292	0.00101951	0.752757	0.998707	0.995867	0.609063	0.453011	0.521905	0.408697	0.513306	8.55069e-06	0.653957	0.0515082	0.466955	0.456392	0.50322	0.552698	0.849483	0.0609803	0.492628	0.902853	0.366902	0.355771	0.118265	0.324861	0.539124	0.423856	0.234095	0.360522	0.527809	0.327835	0.25258	0.172928	0.401421	0.76496	0.965101
MPX	0.079581	0.444996	0.587285	0.215722	0.784001	0.108003	0.745206	0.022828	0.190829	0.200357	0.141546	0.2313	0.384033	0.000778306	0.00479263	0.579533	0.684559	0.960177	0.733806	0.248299	0.361529	0.300784	0.3225	6.46339e-06	0.59068	0.104109	0.310223	0.535118	0.321234	0.439103	0.568561	0.279519	0.540118	0.483101	0.459618	0.427984	0.648693	0.323582	0.386557	0.233794	0.126489	0.255125	0.461511	0.284156	0.212248	0.149236	0.66917	0.427451	0.51418
MPX	0.294548	0.61011	0.586799	0.543471	0.919789	0.297483	0.465974	0.167497	0.799375	0.792362	0.719104	0.632144	0.925799	0.77944	0.00310657	0.175494	0.646517	0.399984	0.794081	0.698391	0.974255	0.9055	0.0973698	0.837858	0.76228	9.41695e-05	0.915501	0.846911	0.914119	0.726639	0.881769	0.00115596	0.960713	0.255826	0.592009	0.682146	0.0155436	0.542916	0.341399	0.655185	0.415913	0.833594	0.919478	0.489196	0.39016	0.279015	0.512708	0.590242	0.952585
MPX	0.0491426	0.122036	0.572469	0.222301	0.255479	0.169694	0.13353	0.00168301	0.064281	0.0775644	0.374163	0.17305	0.272196	0.0452956	0.000918066	0.876547	0.477316	0.906968	0.216718	0.212679	0.471458	0.718982	0.0461193	0.00249263	0.383128	0.0183091	0.234509	0.387913	0.205165	0.848441	0.486699	0.739684	0.370885	0.740831	0.971691	0.476296	0.552214	0.264538	0.330289	0.428875	0.927704	0.683334	0.181679	0.156424	0.871662	0.529362	0.525546	0.928342	0.481962
MPX	0.586345	0.84764	0.749524	0.957976	0.0019981	0.474982	0.758581	0.217067	0.482798	0.778126	0.240241	0.59995	0.870024	0.97676	0.00105867	0.0794708	0.900188	0.626393	0.000273695	0.57868	0.369066	0.211373	4.40866e-05	0.724593	0.00201092	5.66425e-06	0.344234	0.000305814	0.773795	0.121066	0.792326	0.236422	0.00119426	0.0225274	0.228144	0.0365926	0.223999	0.844608	0.673054	0.798263	0.974877	0.112794	0.70419	0.43784	0.309601	0.577522	0.879487	0.737665	0.0602136
MPX	0.381093	0.668142	0.666673	0.604301	0.41105	0.117433	0.625021	0.373936	0.117896	0.863024	0.226835	0.962015	0.687038	0.0397663	0.013183	0.562589	0.807195	0.123629	0.780188	0.622695	0.907985	0.687054	0.00726234	0.107956	0.889765	0.143015	0.843812	0.825994	0.775957	0.988615	0.897146	0.662937	0.914951	0.898183	0.822835	0.735086	0.99717	0.519515	0.350653	0.896723	0.0198528	0.66228	0.987926	0.735135	0.303614	0.790234	0.333991	0.0248632	0.00739355
MPX	0.270126	0.35279	0.490396	0.114778	0.990018	0.651666	0.215491	0.587667	0.565931	0.547447	0.451736	0.47931	0.512246	0.00265116	0.0229452	0.328001	0.585277	0.863762	0.60327	0.398094	0.465502	0.261113	0.323836	0.000459896	0.320252	0.148327	0.64876	0.634037	0.48607	0.742814	0.626753	0.927959	0.463576	0.198354	0.277475	0.898341	0.206739	0.379442	0.289232	0.334478	0.43836	0.189491	0.231203	0.306763	0.266153	0.0968432	0.569945	0.539514	0.455407
MPX	0.198784	0.49147	0.686991	0.432028	0.479591	0.144629	0.643165	0.0042369	0.281476	0.325484	0.206706	0.473385	0.605857	0.0343547	5.40114e-05	0.35391	0.942295	0.944313	0.661016	0.417951	0.761666	0.694691	0.148263	0.00183396	0.658617	0.000525914	0.631924	0.790753	0.444316	0.91866	0.849989	0.0377873	0.812129	0.374484	0.615386	0.817039	0.0469738	0.421295	0.434629	0.449457	0.647787	0.738888	0.385495	0.302545	0.493627	0.164923	0.382971	0.966929	0.716414
MPX	0.167385	0.412367	0.739777	0.455657	0.0990244	0.184289	0.605807	0.0253831	0.159852	0.362195	0.432517	0.502774	0.766876	0.000212818	0.00018242	0.842685	0.8017	0.677759	0.307894	0.482618	0.870545	0.968762	0.0214646	2.0638e-05	0.513822	0.0531494	0.690799	0.420459	0.539796	0.838361	0.742649	0.92723	0.433667	0.884437	0.943436	0.735661	0.99376	0.571531	0.768962	0.564447	0.0544918	0.913993	0.53218	0.345835	0.971162	0.366809	0.623966	0.417811	0.126231
MPX	0.971841	0.761611	0.376738	0.718098	0.574098	0.267254	0.919418	0.0365613	0.66591	0.598501	0.463057	0.669237	0.830759	0.900335	0.0062069	0.0327343	0.777467	0.823919	0.441288	0.486293	0.990423	0.857516	0.053389	0.703251	0.339208	7.70378e-05	0.998832	0.482671	0.567909	0.962051	0.970924	0.000184061	0.568379	0.116184	0.605582	0.900785	0.000112886	0.574171	0.633811	0.842242	0.8953	0.428274	0.779423	0.775577	0.880688	0.573781	0.413347	0.839342	0.518113
MPX	0.239398	0.342727	0.918317	0.640881	0.0786623	0.237376	0.580478	0.0583218	0.107698	0.219854	0.776585	0.285852	0.457596	0.502646	0.000556589	0.418457	0.759092	0.77212	0.0586609	0.365585	0.955728	0.793843	0.00209832	0.174672	0.128889	0.000255509	0.579798	0.0849052	0.387061	0.654226	0.724287	0.468555	0.117698	0.186265	0.719206	0.220411	0.390525	0.57757	0.531917	0.351425	0.806674	0.697935	0.365714	0.246782	0.757935	0.440323	0.868939	0.492274	0.0139546
MPX	0.255453	0.261565	0.846437	0.584078	0.0389065	0.127344	0.295987	0.00753763	0.16758	0.414818	0.726145	0.543692	0.650872	0.0243105	1.07987e-05	0.257387	0.70613	0.805744	0.0674106	0.366707	0.930719	0.798932	0.0686789	0.00146845	0.0942112	0.000644723	0.81199	0.113227	0.447627	0.749112	0.749352	0.382836	0.105865	0.0953445	0.513024	0.399972	0.102862	0.994347	0.530883	0.677901	0.270935	0.38853	0.548606	0.616988	0.902547	0.381164	0.972684	0.950269	0.547854
MPX	0.0907407	0.44946	0.332498	0.122022	0.371752	0.754832	0.544559	0.509373	0.807271	0.0329335	0.575452	0.114451	0.131462	0.0782487	0.0796334	0.0642267	0.0012662	0.816818	0.994998	0.00909426	0.000575074	0.0431132	0.0826882	0.890439	0.807349	0.29645	0.000985679	0.413071	0.0013905	0.0260818	0.00339979	0.328731	0.704108	0.20518	0.515811	0.998885	0.165026	0.0149731	2.50105e-06	0.000272311	0.00393462	0.00496022	0.00342545	0.110258	0.000207689	0.0122869	0.0911525	0.000383616	0.0101488
MPX	0.119445	0.165993	0.58319	0.317437	0.76836	0.147548	0.221836	0.0434139	0.165152	0.333077	0.189096	0.456936	0.686823	0.169389	0.000177258	0.685901	0.89918	0.462954	0.775655	0.454954	0.615205	0.613971	0.0454922	0.0389744	0.986391	0.00213078	0.465816	0.919916	0.475128	0.911801	0.849041	0.297465	0.99477	0.707314	0.754406	0.694514	0.590078	0.498569	0.325174	0.456822	0.940765	0.687094	0.400019	0.480973	0.480013	0.222077	0.699631	0.983655	0.521594
MPX	0.264215	0.694149	0.845627	0.328291	0.257738	0.521857	0.53056	0.0470979	0.343565	0.396677	0.548619	0.438933	0.534335	0.0601217	0.000184905	0.672483	0.683338	0.827729	0.318079	0.339584	0.813848	0.759808	0.0409901	0.0052834	0.478793	0.00025694	0.646086	0.331756	0.380172	0.944178	0.69631	0.295842	0.460974	0.519361	0.818016	0.497732	0.476148	0.439838	0.291668	0.362496	0.927095	0.761247	0.281966	0.217739	0.685633	0.137452	0.433086	0.819711	0.232787
MPX	0.485485	0.697946	0.622404	0.610869	0.112918	0.330878	0.820635	0.115942	0.411971	0.799948	0.772307	0.735174	0.917633	0.377168	0.000396138	0.369319	0.920734	0.300087	0.141103	0.481914	0.991136	0.927254	5.22917e-05	0.23278	0.333187	0.000574223	0.990764	0.192039	0.597306	0.497031	0.715799	0.246167	0.269068	0.370734	0.865467	0.579209	0.659027	0.730752	0.632767	0.759039	0.600048	0.968376	0.435959	0.417575	0.739644	0.646899	0.605396	0.81749	0.0366669
MPX	0.256561	0.602329	0.798024	0.596003	0.0058469	0.384445	0.598247	0.109037	0.219902	0.315979	0.680542	0.338659	0.515834	0.140579	0.00016722	0.443929	0.720463	0.782429	0.00661374	0.391555	0.78568	0.510771	0.000353661	0.0299186	0.0321741	0.000178809	0.912324	0.010629	0.499554	0.368414	0.633096	0.44993	0.0216302	0.260809	0.408288	0.0980135	0.617744	0.630172	0.333289	0.328135	0.700054	0.525024	0.477	0.207922	0.79938	0.231624	0.644427	0.768908	0.0328755
MPX	0.40517	0.430848	0.0378729	0.501019	0.138934	0.447473	0.353373	0.0631176	0.310594	0.402478	0.975701	0.35716	0.610126	0.46448	0.0163156	0.936073	0.691966	0.904014	0.0771005	0.398874	0.937403	0.858697	0.000526543	0.185339	0.203839	0.00163396	0.698144	0.0630009	0.408018	0.687714	0.634785	0.785834	0.145413	0.574558	0.79813	0.279903	0.826997	0.572888	0.639335	0.356402	0.996527	0.951747	0.457217	0.197615	0.780911	0.291299	0.569533	0.415057	0.00721643
MPX	0.236486	0.48138	0.956207	0.306751	0.750635	0.598418	0.552308	0.0635628	0.383636	0.405623	0.233354	0.671944	0.851551	0.0238818	0.000304731	0.911152	0.929361	0.695056	0.970168	0.533874	0.663017	0.575985	0.0405615	0.00397703	0.783316	0.00691211	0.481974	0.96956	0.522961	0.997153	0.884101	0.429227	0.845026	0.988144	0.564424	0.941986	0.911146	0.394233	0.384469	0.459288	0.986401	0.429154	0.371114	0.394351	0.501961	0.175631	0.402784	0.617934	0.254748
MPX	0.42886	0.97657	0.798207	0.801908	0.211472	0.360268	0.411832	0.0718086	0.433539	0.940827	0.689378	0.928359	0.854554	0.77252	0.000543424	0.0877048	0.99173	0.461858	0.131741	0.633337	0.882253	0.801266	0.00355524	0.537043	0.209287	0.000212112	0.937242	0.172286	0.611089	0.546011	0.895639	0.1601	0.20672	0.0922592	0.84651	0.578787	0.149235	0.823399	0.569328	0.940227	0.670102	0.681992	0.450434	0.544556	0.440813	0.742115	0.650863	0.992774	0.0589225
MPX	0.263924	0.401078	0.742525	0.288772	0.708212	0.503096	0.303749	0.101245	0.317832	0.424127	0.321355	0.40095	0.498404	0.202123	0.000548295	0.8367	0.731889	0.8357	0.763759	0.321447	0.544341	0.451607	0.0485337	0.0382503	0.997147	0.000534267	0.436345	0.814599	0.365156	0.851253	0.696451	0.19777	0.998751	0.817882	0.534272	0.873135	0.582041	0.316362	0.213954	0.338535	0.565787	0.410554	0.239751	0.218439	0.426886	0.168297	0.446412	0.849519	0.287469
MPX	0.597094	0.9088	0.499334	0.278016	0.510917	0.0406072	0.864367	0.537591	0.984425	0.396891	0.447839	0.461886	0.48365	0.782838	0.0695223	0.534308	0.77047	0.757546	0.233632	0.45392	0.820642	0.808825	0.000686908	0.596483	0.44278	0.00510107	0.672672	0.146227	0.396264	0.947959	0.604289	0.311662	0.337393	0.876475	0.878954	0.00698833	0.950901	0.350039	0.2606	0.257508	0.676484	0.686498	0.261568	0.153041	0.766332	0.123793	0.430467	0.272267	0.00668053
MPX	0.294857	0.306694	0.0188882	0.441745	0.551694	0.359852	0.245314	0.204988	0.351251	0.5454	0.403626	0.445264	0.684353	0.109949	0.0519908	0.443952	0.551416	0.882002	0.789367	0.19849	0.517969	0.372	0.0250888	0.0240441	0.819839	0.024493	0.454655	0.758588	0.262808	0.547886	0.407675	0.569092	0.981286	0.605389	0.541817	0.991304	0.561547	0.565078	0.772671	0.202584	0.708199	0.313612	0.400774	0.212055	0.812403	0.132464	0.623406	0.0497338	0.00565225
MPX	0.179374	0.699527	0.367662	0.306292	0.654485	0.216911	0.988772	0.01198	0.242657	0.13239	0.283826	0.237867	0.349995	0.236868	0.00425816	0.973677	0.574307	0.769036	0.614207	0.237115	0.480049	0.50621	0.115164	0.0161028	0.750532	0.00131769	0.279514	0.715213	0.211491	0.738426	0.571903	0.226253	0.832533	0.74099	0.989925	0.947293	0.431577	0.458304	0.15071	0.159193	0.501947	0.618402	0.240016	0.357705	0.262141	0.0957951	0.762587	0.981832	0.51892
MPX	0.0768899	0.333787	0.991436	0.257228	0.553913	0.128438	0.431903	0.0165243	0.155292	0.189696	0.190775	0.270694	0.480781	0.0904773	0.000142356	0.753791	0.752637	0.6089	0.621101	0.320969	0.500057	0.556467	0.030294	0.00749489	0.831723	0.000868938	0.336506	0.774821	0.312903	0.94925	0.673482	0.219108	0.876003	0.826082	0.668367	0.790541	0.525297	0.226899	0.193673	0.231201	0.653956	0.462181	0.227909	0.180149	0.36785	0.11515	0.35311	0.886874	0.404477
MPX	0.241802	0.458904	0.991769	0.320313	0.781176	0.460838	0.547061	0.0657624	0.663045	0.336812	0.459301	0.227525	0.57187	0.379577	0.0472545	0.709828	0.441368	0.603276	0.753355	0.299141	0.442288	0.385389	0.44786	0.0759172	0.935911	0.00743566	0.764221	0.829456	0.354463	0.684409	0.463381	0.1363	0.990438	0.902599	0.529034	0.872564	0.681057	0.247587	0.0766858	0.140427	0.542504	0.246937	0.104903	0.0884346	0.102097	0.0226211	0.182518	0.178712	0.711467
MPX	0.583994	0.276446	0.99599	0.249266	0.810481	0.637354	0.375417	0.0939428	0.415961	0.15365	0.612767	0.252057	0.373553	0.319337	0.0020017	0.659549	0.678983	0.653136	0.610641	0.289399	0.419921	0.431869	0.00535547	0.0878434	0.882003	0.000711346	0.280089	0.604485	0.248871	0.856565	0.565387	0.206909	0.844816	0.839407	0.537992	0.21027	0.740298	0.150533	0.114512	0.127834	0.540216	0.308929	0.138573	0.0857035	0.24837	0.0437317	0.278011	0.591241	0.0995444
MPX	0.0719947	0.354064	0.810952	0.169997	0.621843	0.116015	0.51853	0.0131024	0.14164	0.14593	0.143728	0.219042	0.385352	0.0128583	0.000337171	0.90372	0.645018	0.822903	0.843744	0.24895	0.38301	0.391904	0.0760694	0.0002604	0.929063	0.0063286	0.25207	0.974246	0.252824	0.69925	0.58607	0.302396	0.887203	0.803664	0.693946	0.658872	0.694506	0.27648	0.19424	0.1801	0.702479	0.374732	0.241372	0.235317	0.262839	0.092875	0.564346	0.809143	0.404682
MPX	0.11212	0.329777	0.485387	0.317865	0.0145015	0.387882	0.196688	0.138401	0.271674	0.229474	0.786379	0.180243	0.233293	0.010521	0.00058087	0.739965	0.484499	0.848797	0.0435859	0.261226	0.854856	0.892362	0.0643277	0.000245437	0.108551	0.00402596	0.952149	0.0808347	0.370583	0.690138	0.476715	0.371589	0.103133	0.618051	0.649856	0.243069	0.561089	0.341209	0.129977	0.194395	0.323248	0.942444	0.245281	0.115144	0.656347	0.128211	0.507184	0.64949	0.394976
MPX	0.052871	0.689949	0.925622	0.209745	0.542309	0.164798	0.469315	0.0487129	0.23141	0.321945	0.444003	0.251621	0.531749	0.0318183	0.000376955	0.970331	0.782738	0.423762	0.679085	0.30991	0.529313	0.546976	0.02791	0.00316048	0.948684	0.0037647	0.318944	0.803521	0.392931	0.770601	0.641957	0.312364	0.935334	0.879842	0.520783	0.860792	0.75504	0.203534	0.195917	0.214339	0.985872	0.355407	0.592294	0.139102	0.354054	0.121435	0.404908	0.658322	0.191223
MPX	0.296832	0.491396	0.782476	0.631173	0.0105627	0.32698	0.352326	0.1441	0.230127	0.272212	0.514806	0.25097	0.526645	0.710971	0.000540277	0.15009	0.826087	0.212001	0.00308381	0.407036	0.912718	0.473682	2.02813e-06	0.403419	0.0184212	0.000139307	0.950225	0.00771434	0.463538	0.349334	0.592778	0.247627	0.0142893	0.239079	0.317054	0.0871064	0.378007	0.565064	0.229703	0.343067	0.657254	0.438777	0.480189	0.238969	0.702116	0.440862	0.838183	0.917686	0.0212553
MPX	0.336434	0.545286	0.880214	0.299754	0.0647804	0.434257	0.418107	0.257825	0.360553	0.401893	0.900901	0.216529	0.266054	0.38508	0.000533942	0.561195	0.990508	0.933356	0.0710951	0.573345	0.724757	0.680585	0.00417553	0.113423	0.154392	7.94648e-06	0.606944	0.0679985	0.772027	0.288783	0.921537	0.054438	0.160745	0.455197	0.816471	0.375639	0.409388	0.405228	0.191942	0.377095	0.521773	0.817499	0.404346	0.152193	0.684835	0.237719	0.51794	0.521918	0.299173
MPX	0.986251	0.699949	0.128617	0.594209	2.90261e-05	0.71893	0.560724	0.0861989	0.311263	0.281168	0.0458124	0.304111	0.405961	0.906499	0.0503752	0.224719	0.504862	0.692781	1.83722e-07	0.401756	0.462948	0.114012	0.000467676	0.474447	6.24475e-06	0.00637042	0.977254	4.52061e-07	0.410189	0.371727	0.496658	0.74595	1.84697e-06	0.0258842	0.0551393	0.000103938	0.393965	0.880158	0.717581	0.413465	0.457557	0.0699573	0.688974	0.191654	0.202336	0.687764	0.851299	0.70214	0.00645642
MPX	0.146309	0.421371	0.8201	0.188319	0.699982	0.328646	0.487511	0.0137482	0.189858	0.163254	0.19925	0.244331	0.385112	0.03835	0.000231513	0.899385	0.759346	0.881556	0.768925	0.345659	0.504707	0.481614	0.0446905	0.00208387	0.97627	0.00129933	0.295961	0.839845	0.316546	0.863143	0.71848	0.258683	0.99283	0.94225	0.529136	0.980946	0.634892	0.180219	0.193754	0.200328	0.976712	0.35813	0.213765	0.126413	0.304028	0.0746226	0.305794	0.821825	0.300211
MPX	0.213689	0.381202	0.980964	0.461521	0.026063	0.312748	0.338361	0.0147439	0.138579	0.172647	0.884624	0.263808	0.317438	0.0768353	0.000100781	0.540799	0.513948	0.881623	0.0218701	0.281947	0.930628	0.741289	0.0209743	0.00358519	0.0531019	0.000482752	0.610275	0.0415366	0.304769	0.722377	0.543411	0.577345	0.0480324	0.214851	0.462137	0.127076	0.40166	0.504497	0.193693	0.227289	0.452624	0.642984	0.365896	0.216205	0.783097	0.144065	0.635874	0.97959	0.234763
MPX	0.134497	0.966735	0.168382	0.26926	0.994302	0.236887	0.690407	0.0333691	0.234209	0.221527	0.150282	0.248236	0.401802	0.148364	0.0103136	0.575997	0.643516	0.883633	0.959674	0.261421	0.440712	0.333461	0.0858189	0.0147279	0.73017	0.00482966	0.249946	0.950652	0.255137	0.615213	0.615788	0.364588	0.724308	0.752397	0.450799	0.675416	0.982916	0.243234	0.365988	0.174394	0.921713	0.238367	0.231639	0.148183	0.349553	0.089059	0.386328	0.492992	0.164383
MPX	0.824327	0.941478	0.668141	0.891101	0.00113988	0.788627	0.825264	0.15747	0.638308	0.730394	0.115697	0.585208	0.796398	0.854517	0.00252875	0.0687326	0.72502	0.675357	6.00654e-05	0.437723	0.51935	0.249415	5.78049e-06	0.810222	0.000776854	2.20104e-05	0.566619	0.000123488	0.565413	0.215229	0.582818	0.231432	0.000449745	0.0243563	0.165702	0.00692328	0.178584	0.911237	0.51915	0.706058	0.881566	0.189087	0.536139	0.272413	0.27091	0.709833	0.674601	0.786943	0.0182804
MPX	0.131247	0.485929	0.742125	0.335269	0.193745	0.186546	0.572122	0.0133536	0.175004	0.174622	0.547101	0.234163	0.415179	0.2041	0.000115856	0.518191	0.672455	0.774543	0.154887	0.284749	0.716885	0.885934	0.00722169	0.0222146	0.269378	6.28182e-05	0.490517	0.215698	0.290437	0.819239	0.607384	0.206305	0.287674	0.426904	0.889024	0.583638	0.355983	0.342989	0.177802	0.211776	0.755408	0.894136	0.260756	0.182043	0.557324	0.114702	0.470294	0.850322	0.241929
MPX	0.321088	0.0127212	0.0167953	0.0978028	0.243703	0.637331	0.0692664	0.205299	0.743812	0.236061	0.462964	0.696877	0.634776	0.764837	0.833359	0.800556	0.520758	0.972574	0.566092	0.268162	0.937574	0.604317	0.136798	0.627798	0.896477	0.377485	0.69155	0.412176	0.52856	0.406875	0.326365	0.860028	0.593965	0.810049	0.57552	0.1728	0.697133	0.322235	0.235121	0.828275	0.651395	0.835952	0.995143	0.784788	0.136389	0.858447	0.470044	6.86115e-05	4.64859e-06
MPX	0.207049	0.533768	0.801303	0.46674	0.00628145	0.290627	0.498934	0.0150354	0.190496	0.150076	0.605969	0.180829	0.239018	0.0921509	0.000162183	0.350661	0.500462	0.781691	0.00478412	0.232804	0.983106	0.621539	0.0157684	0.00376747	0.0123606	0.000105631	0.772653	0.0108868	0.276769	0.678774	0.478977	0.283043	0.0144095	0.145629	0.376957	0.0751421	0.15641	0.441215	0.175219	0.18102	0.49467	0.506781	0.331101	0.12737	0.841524	0.117996	0.539301	0.748997	0.261473
MPX	0.175301	0.796661	0.451431	0.456755	0.0181506	0.205923	0.740283	0.0354903	0.0942688	0.128953	0.976416	0.147528	0.210925	0.0178059	0.00229151	0.93141	0.441167	0.689036	0.0306421	0.200164	0.793984	0.896985	0.0286908	0.000476971	0.079552	0.0104081	0.453331	0.0518701	0.225734	0.926445	0.420522	0.856835	0.0684352	0.608488	0.574252	0.156301	0.677119	0.378271	0.329443	0.139661	0.0918451	0.875188	0.367709	0.101702	0.963981	0.13576	0.617663	0.385771	0.0412576
MPX	0.212762	0.435752	0.581625	0.328865	0.880393	0.137203	0.73037	0.0149167	0.207775	0.247265	0.111812	0.300067	0.45637	0.238647	0.000538655	0.661491	0.897002	0.97134	0.925041	0.333331	0.535659	0.437226	0.0661422	0.0348479	0.981024	0.000257966	0.358222	0.992062	0.350089	0.784115	0.797392	0.0501981	0.838769	0.717295	0.56661	0.646591	0.176448	0.351732	0.300069	0.304315	0.645515	0.485321	0.304874	0.285024	0.31673	0.14526	0.533957	0.877998	0.460133
MPX	0.247657	0.328243	0.968883	0.452635	0.281157	0.175902	0.474474	0.0120309	0.252312	0.231032	0.606053	0.289505	0.450083	0.651188	0.000144877	0.232449	0.815322	0.854333	0.161042	0.349152	0.803583	0.972993	0.0200274	0.146834	0.198773	5.86117e-06	0.568558	0.222889	0.367404	0.770555	0.736109	0.0503413	0.280594	0.170989	0.856393	0.614046	0.0595282	0.36954	0.172317	0.304157	0.376936	0.94722	0.340819	0.21529	0.486362	0.161632	0.428754	0.486246	0.609975
MPX	0.578686	0.15513	0.520754	0.522989	0.0818204	0.434028	0.143634	0.00744512	0.184128	0.233526	0.867218	0.341794	0.363629	0.358036	1.00307e-05	0.118837	0.939062	0.86867	0.0386689	0.583296	0.872476	0.607273	0.0132988	0.0767483	0.0454884	1.8951e-05	0.589894	0.0536063	0.527171	0.555041	0.987045	0.225081	0.0704092	0.0739907	0.611741	0.129834	0.0533608	0.361287	0.181872	0.530446	0.605401	0.541291	0.403928	0.206237	0.814822	0.369083	0.430081	0.502069	0.483204
Figure 2 - Sample size
	NEGS	NEGS	NEGS	NEGS	NEGS	NEGS	NEGS	NEGS	NEGS	NEGS	NEGS	NEGS	NEGS	NEGS	NEGS	NEGS	NEGS	NEGS	NEGS	NEGS	NEGS	NEGS	NEGS	NEGS	NEGS	NEGS	NEGS	NEGS	NEGS	NEGS	NEGS	NEGS	NEGS	NEGS	NEGS	NEGS	NEGS	NEGS	NEGS	NEGS	NEGS	NEGS	NEGS	NEGS	NEGS	NEGS	NEGS	NEGS	NEGS
NEGS	26	26	26	26	26	26	26	26	26	26	26	26	26	26	26	26	26	26	26	26	26	26	26	26	26	26	26	26	26	26	26	26	26	26	26	26	26	26	26	26	26	26	26	26	26	26	26	26	26
NEGS	26	26	26	26	26	26	26	26	26	26	26	26	26	26	26	26	26	26	26	26	26	26	26	26	26	26	26	26	26	26	26	26	26	26	26	26	26	26	26	26	26	26	26	26	26	26	26	26	26
NEGS	26	26	26	26	26	26	26	26	26	26	26	26	26	26	26	26	26	26	26	26	26	26	26	26	26	26	26	26	26	26	26	26	26	26	26	26	26	26	26	26	26	26	26	26	26	26	26	26	26
NEGS	26	26	26	26	26	26	26	26	26	26	26	26	26	26	26	26	26	26	26	26	26	26	26	26	26	26	26	26	26	26	26	26	26	26	26	26	26	26	26	26	26	26	26	26	26	26	26	26	26
NEGS	26	26	26	26	26	26	26	26	26	26	26	26	26	26	26	26	26	26	26	26	26	26	26	26	26	26	26	26	26	26	26	26	26	26	26	26	26	26	26	26	26	26	26	26	26	26	26	26	26
NEGS	26	26	26	26	26	26	26	26	26	26	26	26	26	26	26	26	26	26	26	26	26	26	26	26	26	26	26	26	26	26	26	26	26	26	26	26	26	26	26	26	26	26	26	26	26	26	26	26	26
NEGS	26	26	26	26	26	26	26	26	26	26	26	26	26	26	26	26	26	26	26	26	26	26	26	26	26	26	26	26	26	26	26	26	26	26	26	26	26	26	26	26	26	26	26	26	26	26	26	26	26
NEGS	26	26	26	26	26	26	26	26	26	26	26	26	26	26	26	26	26	26	26	26	26	26	26	26	26	26	26	26	26	26	26	26	26	26	26	26	26	26	26	26	26	26	26	26	26	26	26	26	26
NEGS	26	26	26	26	26	26	26	26	26	26	26	26	26	26	26	26	26	26	26	26	26	26	26	26	26	26	26	26	26	26	26	26	26	26	26	26	26	26	26	26	26	26	26	26	26	26	26	26	26
NEGS	26	26	26	26	26	26	26	26	26	26	26	26	26	26	26	26	26	26	26	26	26	26	26	26	26	26	26	26	26	26	26	26	26	26	26	26	26	26	26	26	26	26	26	26	26	26	26	26	26
NEGS	26	26	26	26	26	26	26	26	26	26	26	26	26	26	26	26	26	26	26	26	26	26	26	26	26	26	26	26	26	26	26	26	26	26	26	26	26	26	26	26	26	26	26	26	26	26	26	26	26
NEGS	26	26	26	26	26	26	26	26	26	26	26	26	26	26	26	26	26	26	26	26	26	26	26	26	26	26	26	26	26	26	26	26	26	26	26	26	26	26	26	26	26	26	26	26	26	26	26	26	26
NEGS	26	26	26	26	26	26	26	26	26	26	26	26	26	26	26	26	26	26	26	26	26	26	26	26	26	26	26	26	26	26	26	26	26	26	26	26	26	26	26	26	26	26	26	26	26	26	26	26	26
NEGS	26	26	26	26	26	26	26	26	26	26	26	26	26	26	26	26	26	26	26	26	26	26	26	26	26	26	26	26	26	26	26	26	26	26	26	26	26	26	26	26	26	26	26	26	26	26	26	26	26
NEGS	26	26	26	26	26	26	26	26	26	26	26	26	26	26	26	26	26	26	26	26	26	26	26	26	26	26	26	26	26	26	26	26	26	26	26	26	26	26	26	26	26	26	26	26	26	26	26	26	26
NEGS	26	26	26	26	26	26	26	26	26	26	26	26	26	26	26	26	26	26	26	26	26	26	26	26	26	26	26	26	26	26	26	26	26	26	26	26	26	26	26	26	26	26	26	26	26	26	26	26	26
NEGS	26	26	26	26	26	26	26	26	26	26	26	26	26	26	26	26	26	26	26	26	26	26	26	26	26	26	26	26	26	26	26	26	26	26	26	26	26	26	26	26	26	26	26	26	26	26	26	26	26
NEGS	26	26	26	26	26	26	26	26	26	26	26	26	26	26	26	26	26	26	26	26	26	26	26	26	26	26	26	26	26	26	26	26	26	26	26	26	26	26	26	26	26	26	26	26	26	26	26	26	26
NEGS	26	26	26	26	26	26	26	26	26	26	26	26	26	26	26	26	26	26	26	26	26	26	26	26	26	26	26	26	26	26	26	26	26	26	26	26	26	26	26	26	26	26	26	26	26	26	26	26	26
NEGS	26	26	26	26	26	26	26	26	26	26	26	26	26	26	26	26	26	26	26	26	26	26	26	26	26	26	26	26	26	26	26	26	26	26	26	26	26	26	26	26	26	26	26	26	26	26	26	26	26
NEGS	26	26	26	26	26	26	26	26	26	26	26	26	26	26	26	26	26	26	26	26	26	26	26	26	26	26	26	26	26	26	26	26	26	26	26	26	26	26	26	26	26	26	26	26	26	26	26	26	26
NEGS	26	26	26	26	26	26	26	26	26	26	26	26	26	26	26	26	26	26	26	26	26	26	26	26	26	26	26	26	26	26	26	26	26	26	26	26	26	26	26	26	26	26	26	26	26	26	26	26	26
NEGS	26	26	26	26	26	26	26	26	26	26	26	26	26	26	26	26	26	26	26	26	26	26	26	26	26	26	26	26	26	26	26	26	26	26	26	26	26	26	26	26	26	26	26	26	26	26	26	26	26
NEGS	26	26	26	26	26	26	26	26	26	26	26	26	26	26	26	26	26	26	26	26	26	26	26	26	26	26	26	26	26	26	26	26	26	26	26	26	26	26	26	26	26	26	26	26	26	26	26	26	26
NEGS	26	26	26	26	26	26	26	26	26	26	26	26	26	26	26	26	26	26	26	26	26	26	26	26	26	26	26	26	26	26	26	26	26	26	26	26	26	26	26	26	26	26	26	26	26	26	26	26	26
NEGS	26	26	26	26	26	26	26	26	26	26	26	26	26	26	26	26	26	26	26	26	26	26	26	26	26	26	26	26	26	26	26	26	26	26	26	26	26	26	26	26	26	26	26	26	26	26	26	26	26
NEGS	26	26	26	26	26	26	26	26	26	26	26	26	26	26	26	26	26	26	26	26	26	26	26	26	26	26	26	26	26	26	26	26	26	26	26	26	26	26	26	26	26	26	26	26	26	26	26	26	26
NEGS	26	26	26	26	26	26	26	26	26	26	26	26	26	26	26	26	26	26	26	26	26	26	26	26	26	26	26	26	26	26	26	26	26	26	26	26	26	26	26	26	26	26	26	26	26	26	26	26	26
NEGS	26	26	26	26	26	26	26	26	26	26	26	26	26	26	26	26	26	26	26	26	26	26	26	26	26	26	26	26	26	26	26	26	26	26	26	26	26	26	26	26	26	26	26	26	26	26	26	26	26
NEGS	26	26	26	26	26	26	26	26	26	26	26	26	26	26	26	26	26	26	26	26	26	26	26	26	26	26	26	26	26	26	26	26	26	26	26	26	26	26	26	26	26	26	26	26	26	26	26	26	26
NEGS	26	26	26	26	26	26	26	26	26	26	26	26	26	26	26	26	26	26	26	26	26	26	26	26	26	26	26	26	26	26	26	26	26	26	26	26	26	26	26	26	26	26	26	26	26	26	26	26	26
NEGS	26	26	26	26	26	26	26	26	26	26	26	26	26	26	26	26	26	26	26	26	26	26	26	26	26	26	26	26	26	26	26	26	26	26	26	26	26	26	26	26	26	26	26	26	26	26	26	26	26
NEGS	26	26	26	26	26	26	26	26	26	26	26	26	26	26	26	26	26	26	26	26	26	26	26	26	26	26	26	26	26	26	26	26	26	26	26	26	26	26	26	26	26	26	26	26	26	26	26	26	26
NEGS	26	26	26	26	26	26	26	26	26	26	26	26	26	26	26	26	26	26	26	26	26	26	26	26	26	26	26	26	26	26	26	26	26	26	26	26	26	26	26	26	26	26	26	26	26	26	26	26	26
NEGS	26	26	26	26	26	26	26	26	26	26	26	26	26	26	26	26	26	26	26	26	26	26	26	26	26	26	26	26	26	26	26	26	26	26	26	26	26	26	26	26	26	26	26	26	26	26	26	26	26
NEGS	26	26	26	26	26	26	26	26	26	26	26	26	26	26	26	26	26	26	26	26	26	26	26	26	26	26	26	26	26	26	26	26	26	26	26	26	26	26	26	26	26	26	26	26	26	26	26	26	26
NEGS	26	26	26	26	26	26	26	26	26	26	26	26	26	26	26	26	26	26	26	26	26	26	26	26	26	26	26	26	26	26	26	26	26	26	26	26	26	26	26	26	26	26	26	26	26	26	26	26	26
NEGS	26	26	26	26	26	26	26	26	26	26	26	26	26	26	26	26	26	26	26	26	26	26	26	26	26	26	26	26	26	26	26	26	26	26	26	26	26	26	26	26	26	26	26	26	26	26	26	26	26
NEGS	26	26	26	26	26	26	26	26	26	26	26	26	26	26	26	26	26	26	26	26	26	26	26	26	26	26	26	26	26	26	26	26	26	26	26	26	26	26	26	26	26	26	26	26	26	26	26	26	26
NEGS	26	26	26	26	26	26	26	26	26	26	26	26	26	26	26	26	26	26	26	26	26	26	26	26	26	26	26	26	26	26	26	26	26	26	26	26	26	26	26	26	26	26	26	26	26	26	26	26	26
NEGS	26	26	26	26	26	26	26	26	26	26	26	26	26	26	26	26	26	26	26	26	26	26	26	26	26	26	26	26	26	26	26	26	26	26	26	26	26	26	26	26	26	26	26	26	26	26	26	26	26
NEGS	26	26	26	26	26	26	26	26	26	26	26	26	26	26	26	26	26	26	26	26	26	26	26	26	26	26	26	26	26	26	26	26	26	26	26	26	26	26	26	26	26	26	26	26	26	26	26	26	26
NEGS	26	26	26	26	26	26	26	26	26	26	26	26	26	26	26	26	26	26	26	26	26	26	26	26	26	26	26	26	26	26	26	26	26	26	26	26	26	26	26	26	26	26	26	26	26	26	26	26	26
NEGS	26	26	26	26	26	26	26	26	26	26	26	26	26	26	26	26	26	26	26	26	26	26	26	26	26	26	26	26	26	26	26	26	26	26	26	26	26	26	26	26	26	26	26	26	26	26	26	26	26
NEGS	26	26	26	26	26	26	26	26	26	26	26	26	26	26	26	26	26	26	26	26	26	26	26	26	26	26	26	26	26	26	26	26	26	26	26	26	26	26	26	26	26	26	26	26	26	26	26	26	26
NEGS	26	26	26	26	26	26	26	26	26	26	26	26	26	26	26	26	26	26	26	26	26	26	26	26	26	26	26	26	26	26	26	26	26	26	26	26	26	26	26	26	26	26	26	26	26	26	26	26	26
NEGS	26	26	26	26	26	26	26	26	26	26	26	26	26	26	26	26	26	26	26	26	26	26	26	26	26	26	26	26	26	26	26	26	26	26	26	26	26	26	26	26	26	26	26	26	26	26	26	26	26
NEGS	26	26	26	26	26	26	26	26	26	26	26	26	26	26	26	26	26	26	26	26	26	26	26	26	26	26	26	26	26	26	26	26	26	26	26	26	26	26	26	26	26	26	26	26	26	26	26	26	26
NEGS	26	26	26	26	26	26	26	26	26	26	26	26	26	26	26	26	26	26	26	26	26	26	26	26	26	26	26	26	26	26	26	26	26	26	26	26	26	26	26	26	26	26	26	26	26	26	26	26	26
NEGS	26	26	26	26	26	26	26	26	26	26	26	26	26	26	26	26	26	26	26	26	26	26	26	26	26	26	26	26	26	26	26	26	26	26	26	26	26	26	26	26	26	26	26	26	26	26	26	26	26
Imvanex dose 1	26	26	26	26	26	26	26	26	26	26	26	26	26	26	26	26	26	26	26	26	26	26	26	26	26	26	26	26	26	26	26	26	26	26	26	26	26	26	26	26	26	26	26	26	26	26	26	26	26
Imvanex dose 1	26	26	26	26	26	26	26	26	26	26	26	26	26	26	26	26	26	26	26	26	26	26	26	26	26	26	26	26	26	26	26	26	26	26	26	26	26	26	26	26	26	26	26	26	26	26	26	26	26
Imvanex dose 1	26	26	26	26	26	26	26	26	26	26	26	26	26	26	26	26	26	26	26	26	26	26	26	26	26	26	26	26	26	26	26	26	26	26	26	26	26	26	26	26	26	26	26	26	26	26	26	26	26
Imvanex dose 1	26	26	26	26	26	26	26	26	26	26	26	26	26	26	26	26	26	26	26	26	26	26	26	26	26	26	26	26	26	26	26	26	26	26	26	26	26	26	26	26	26	26	26	26	26	26	26	26	26
Imvanex dose 1	26	26	26	26	26	26	26	26	26	26	26	26	26	26	26	26	26	26	26	26	26	26	26	26	26	26	26	26	26	26	26	26	26	26	26	26	26	26	26	26	26	26	26	26	26	26	26	26	26
Imvanex dose 1	26	26	26	26	26	26	26	26	26	26	26	26	26	26	26	26	26	26	26	26	26	26	26	26	26	26	26	26	26	26	26	26	26	26	26	26	26	26	26	26	26	26	26	26	26	26	26	26	26
Imvanex dose 1	26	26	26	26	26	26	26	26	26	26	26	26	26	26	26	26	26	26	26	26	26	26	26	26	26	26	26	26	26	26	26	26	26	26	26	26	26	26	26	26	26	26	26	26	26	26	26	26	26
Imvanex dose 1	26	26	26	26	26	26	26	26	26	26	26	26	26	26	26	26	26	26	26	26	26	26	26	26	26	26	26	26	26	26	26	26	26	26	26	26	26	26	26	26	26	26	26	26	26	26	26	26	26
Imvanex dose 2	26	26	26	26	26	26	26	26	26	26	26	26	26	26	26	26	26	26	26	26	26	26	26	26	26	26	26	26	26	26	26	26	26	26	26	26	26	26	26	26	26	26	26	26	26	26	26	26	26
Imvanex dose 2	26	26	26	26	26	26	26	26	26	26	26	26	26	26	26	26	26	26	26	26	26	26	26	26	26	26	26	26	26	26	26	26	26	26	26	26	26	26	26	26	26	26	26	26	26	26	26	26	26
Imvanex dose 2	26	26	26	26	26	26	26	26	26	26	26	26	26	26	26	26	26	26	26	26	26	26	26	26	26	26	26	26	26	26	26	26	26	26	26	26	26	26	26	26	26	26	26	26	26	26	26	26	26
Imvanex dose 2	26	26	26	26	26	26	26	26	26	26	26	26	26	26	26	26	26	26	26	26	26	26	26	26	26	26	26	26	26	26	26	26	26	26	26	26	26	26	26	26	26	26	26	26	26	26	26	26	26
Imvanex dose 2	26	26	26	26	26	26	26	26	26	26	26	26	26	26	26	26	26	26	26	26	26	26	26	26	26	26	26	26	26	26	26	26	26	26	26	26	26	26	26	26	26	26	26	26	26	26	26	26	26
Imvanex dose 2	26	26	26	26	26	26	26	26	26	26	26	26	26	26	26	26	26	26	26	26	26	26	26	26	26	26	26	26	26	26	26	26	26	26	26	26	26	26	26	26	26	26	26	26	26	26	26	26	26
Imvanex dose 2	26	26	26	26	26	26	26	26	26	26	26	26	26	26	26	26	26	26	26	26	26	26	26	26	26	26	26	26	26	26	26	26	26	26	26	26	26	26	26	26	26	26	26	26	26	26	26	26	26
Imvanex dose 2	26	26	26	26	26	26	26	26	26	26	26	26	26	26	26	26	26	26	26	26	26	26	26	26	26	26	26	26	26	26	26	26	26	26	26	26	26	26	26	26	26	26	26	26	26	26	26	26	26
Imvanex dose 2	26	26	26	26	26	26	26	26	26	26	26	26	26	26	26	26	26	26	26	26	26	26	26	26	26	26	26	26	26	26	26	26	26	26	26	26	26	26	26	26	26	26	26	26	26	26	26	26	26
Imvanex dose 2	26	26	26	26	26	26	26	26	26	26	26	26	26	26	26	26	26	26	26	26	26	26	26	26	26	26	26	26	26	26	26	26	26	26	26	26	26	26	26	26	26	26	26	26	26	26	26	26	26
Imvanex dose 2	26	26	26	26	26	26	26	26	26	26	26	26	26	26	26	26	26	26	26	26	26	26	26	26	26	26	26	26	26	26	26	26	26	26	26	26	26	26	26	26	26	26	26	26	26	26	26	26	26
Imvanex dose 2	26	26	26	26	26	26	26	26	26	26	26	26	26	26	26	26	26	26	26	26	26	26	26	26	26	26	26	26	26	26	26	26	26	26	26	26	26	26	26	26	26	26	26	26	26	26	26	26	26
Imvanex dose 2	26	26	26	26	26	26	26	26	26	26	26	26	26	26	26	26	26	26	26	26	26	26	26	26	26	26	26	26	26	26	26	26	26	26	26	26	26	26	26	26	26	26	26	26	26	26	26	26	26
Imvanex dose 2	26	26	26	26	26	26	26	26	26	26	26	26	26	26	26	26	26	26	26	26	26	26	26	26	26	26	26	26	26	26	26	26	26	26	26	26	26	26	26	26	26	26	26	26	26	26	26	26	26
Imvanex dose 2	26	26	26	26	26	26	26	26	26	26	26	26	26	26	26	26	26	26	26	26	26	26	26	26	26	26	26	26	26	26	26	26	26	26	26	26	26	26	26	26	26	26	26	26	26	26	26	26	26
Imvanex dose 2	26	26	26	26	26	26	26	26	26	26	26	26	26	26	26	26	26	26	26	26	26	26	26	26	26	26	26	26	26	26	26	26	26	26	26	26	26	26	26	26	26	26	26	26	26	26	26	26	26
Imvanex dose 2	26	26	26	26	26	26	26	26	26	26	26	26	26	26	26	26	26	26	26	26	26	26	26	26	26	26	26	26	26	26	26	26	26	26	26	26	26	26	26	26	26	26	26	26	26	26	26	26	26
Imvanex dose 2	26	26	26	26	26	26	26	26	26	26	26	26	26	26	26	26	26	26	26	26	26	26	26	26	26	26	26	26	26	26	26	26	26	26	26	26	26	26	26	26	26	26	26	26	26	26	26	26	26
Imvanex dose 2	26	26	26	26	26	26	26	26	26	26	26	26	26	26	26	26	26	26	26	26	26	26	26	26	26	26	26	26	26	26	26	26	26	26	26	26	26	26	26	26	26	26	26	26	26	26	26	26	26
Imvanex dose 2	26	26	26	26	26	26	26	26	26	26	26	26	26	26	26	26	26	26	26	26	26	26	26	26	26	26	26	26	26	26	26	26	26	26	26	26	26	26	26	26	26	26	26	26	26	26	26	26	26
Imvanex dose 2	26	26	26	26	26	26	26	26	26	26	26	26	26	26	26	26	26	26	26	26	26	26	26	26	26	26	26	26	26	26	26	26	26	26	26	26	26	26	26	26	26	26	26	26	26	26	26	26	26
Imvanex dose 2	26	26	26	26	26	26	26	26	26	26	26	26	26	26	26	26	26	26	26	26	26	26	26	26	26	26	26	26	26	26	26	26	26	26	26	26	26	26	26	26	26	26	26	26	26	26	26	26	26
Imvanex dose 2	26	26	26	26	26	26	26	26	26	26	26	26	26	26	26	26	26	26	26	26	26	26	26	26	26	26	26	26	26	26	26	26	26	26	26	26	26	26	26	26	26	26	26	26	26	26	26	26	26
Imvanex dose 2	26	26	26	26	26	26	26	26	26	26	26	26	26	26	26	26	26	26	26	26	26	26	26	26	26	26	26	26	26	26	26	26	26	26	26	26	26	26	26	26	26	26	26	26	26	26	26	26	26
Imvanex dose 2	26	26	26	26	26	26	26	26	26	26	26	26	26	26	26	26	26	26	26	26	26	26	26	26	26	26	26	26	26	26	26	26	26	26	26	26	26	26	26	26	26	26	26	26	26	26	26	26	26
Imvanex dose 2	26	26	26	26	26	26	26	26	26	26	26	26	26	26	26	26	26	26	26	26	26	26	26	26	26	26	26	26	26	26	26	26	26	26	26	26	26	26	26	26	26	26	26	26	26	26	26	26	26
Imvanex dose 2	26	26	26	26	26	26	26	26	26	26	26	26	26	26	26	26	26	26	26	26	26	26	26	26	26	26	26	26	26	26	26	26	26	26	26	26	26	26	26	26	26	26	26	26	26	26	26	26	26
Imvanex dose 2	26	26	26	26	26	26	26	26	26	26	26	26	26	26	26	26	26	26	26	26	26	26	26	26	26	26	26	26	26	26	26	26	26	26	26	26	26	26	26	26	26	26	26	26	26	26	26	26	26
Imvanex dose 2	26	26	26	26	26	26	26	26	26	26	26	26	26	26	26	26	26	26	26	26	26	26	26	26	26	26	26	26	26	26	26	26	26	26	26	26	26	26	26	26	26	26	26	26	26	26	26	26	26
Imvanex dose 2	26	26	26	26	26	26	26	26	26	26	26	26	26	26	26	26	26	26	26	26	26	26	26	26	26	26	26	26	26	26	26	26	26	26	26	26	26	26	26	26	26	26	26	26	26	26	26	26	26
Imvanex dose 2	26	26	26	26	26	26	26	26	26	26	26	26	26	26	26	26	26	26	26	26	26	26	26	26	26	26	26	26	26	26	26	26	26	26	26	26	26	26	26	26	26	26	26	26	26	26	26	26	26
Imvanex dose 2	26	26	26	26	26	26	26	26	26	26	26	26	26	26	26	26	26	26	26	26	26	26	26	26	26	26	26	26	26	26	26	26	26	26	26	26	26	26	26	26	26	26	26	26	26	26	26	26	26
ACAM	26	26	26	26	26	26	26	26	26	26	26	26	26	26	26	26	26	26	26	26	26	26	26	26	26	26	26	26	26	26	26	26	26	26	26	26	26	26	26	26	26	26	26	26	26	26	26	26	26
ACAM	26	26	26	26	26	26	26	26	26	26	26	26	26	26	26	26	26	26	26	26	26	26	26	26	26	26	26	26	26	26	26	26	26	26	26	26	26	26	26	26	26	26	26	26	26	26	26	26	26
ACAM	26	26	26	26	26	26	26	26	26	26	26	26	26	26	26	26	26	26	26	26	26	26	26	26	26	26	26	26	26	26	26	26	26	26	26	26	26	26	26	26	26	26	26	26	26	26	26	26	26
ACAM	26	26	26	26	26	26	26	26	26	26	26	26	26	26	26	26	26	26	26	26	26	26	26	26	26	26	26	26	26	26	26	26	26	26	26	26	26	26	26	26	26	26	26	26	26	26	26	26	26
ACAM	26	26	26	26	26	26	26	26	26	26	26	26	26	26	26	26	26	26	26	26	26	26	26	26	26	26	26	26	26	26	26	26	26	26	26	26	26	26	26	26	26	26	26	26	26	26	26	26	26
ACAM	26	26	26	26	26	26	26	26	26	26	26	26	26	26	26	26	26	26	26	26	26	26	26	26	26	26	26	26	26	26	26	26	26	26	26	26	26	26	26	26	26	26	26	26	26	26	26	26	26
MPX	26	26	26	26	26	26	26	26	26	26	26	26	26	26	26	26	26	26	26	26	26	26	26	26	26	26	26	26	26	26	26	26	26	26	26	26	26	26	26	26	26	26	26	26	26	26	26	26	26
MPX	26	26	26	26	26	26	26	26	26	26	26	26	26	26	26	26	26	26	26	26	26	26	26	26	26	26	26	26	26	26	26	26	26	26	26	26	26	26	26	26	26	26	26	26	26	26	26	26	26
MPX	26	26	26	26	26	26	26	26	26	26	26	26	26	26	26	26	26	26	26	26	26	26	26	26	26	26	26	26	26	26	26	26	26	26	26	26	26	26	26	26	26	26	26	26	26	26	26	26	26
MPX	26	26	26	26	26	26	26	26	26	26	26	26	26	26	26	26	26	26	26	26	26	26	26	26	26	26	26	26	26	26	26	26	26	26	26	26	26	26	26	26	26	26	26	26	26	26	26	26	26
MPX	26	26	26	26	26	26	26	26	26	26	26	26	26	26	26	26	26	26	26	26	26	26	26	26	26	26	26	26	26	26	26	26	26	26	26	26	26	26	26	26	26	26	26	26	26	26	26	26	26
MPX	26	26	26	26	26	26	26	26	26	26	26	26	26	26	26	26	26	26	26	26	26	26	26	26	26	26	26	26	26	26	26	26	26	26	26	26	26	26	26	26	26	26	26	26	26	26	26	26	26
MPX	26	26	26	26	26	26	26	26	26	26	26	26	26	26	26	26	26	26	26	26	26	26	26	26	26	26	26	26	26	26	26	26	26	26	26	26	26	26	26	26	26	26	26	26	26	26	26	26	26
MPX	26	26	26	26	26	26	26	26	26	26	26	26	26	26	26	26	26	26	26	26	26	26	26	26	26	26	26	26	26	26	26	26	26	26	26	26	26	26	26	26	26	26	26	26	26	26	26	26	26
MPX	26	26	26	26	26	26	26	26	26	26	26	26	26	26	26	26	26	26	26	26	26	26	26	26	26	26	26	26	26	26	26	26	26	26	26	26	26	26	26	26	26	26	26	26	26	26	26	26	26
MPX	26	26	26	26	26	26	26	26	26	26	26	26	26	26	26	26	26	26	26	26	26	26	26	26	26	26	26	26	26	26	26	26	26	26	26	26	26	26	26	26	26	26	26	26	26	26	26	26	26
MPX	26	26	26	26	26	26	26	26	26	26	26	26	26	26	26	26	26	26	26	26	26	26	26	26	26	26	26	26	26	26	26	26	26	26	26	26	26	26	26	26	26	26	26	26	26	26	26	26	26
MPX	26	26	26	26	26	26	26	26	26	26	26	26	26	26	26	26	26	26	26	26	26	26	26	26	26	26	26	26	26	26	26	26	26	26	26	26	26	26	26	26	26	26	26	26	26	26	26	26	26
MPX	26	26	26	26	26	26	26	26	26	26	26	26	26	26	26	26	26	26	26	26	26	26	26	26	26	26	26	26	26	26	26	26	26	26	26	26	26	26	26	26	26	26	26	26	26	26	26	26	26
MPX	26	26	26	26	26	26	26	26	26	26	26	26	26	26	26	26	26	26	26	26	26	26	26	26	26	26	26	26	26	26	26	26	26	26	26	26	26	26	26	26	26	26	26	26	26	26	26	26	26
MPX	26	26	26	26	26	26	26	26	26	26	26	26	26	26	26	26	26	26	26	26	26	26	26	26	26	26	26	26	26	26	26	26	26	26	26	26	26	26	26	26	26	26	26	26	26	26	26	26	26
MPX	26	26	26	26	26	26	26	26	26	26	26	26	26	26	26	26	26	26	26	26	26	26	26	26	26	26	26	26	26	26	26	26	26	26	26	26	26	26	26	26	26	26	26	26	26	26	26	26	26
MPX	26	26	26	26	26	26	26	26	26	26	26	26	26	26	26	26	26	26	26	26	26	26	26	26	26	26	26	26	26	26	26	26	26	26	26	26	26	26	26	26	26	26	26	26	26	26	26	26	26
MPX	26	26	26	26	26	26	26	26	26	26	26	26	26	26	26	26	26	26	26	26	26	26	26	26	26	26	26	26	26	26	26	26	26	26	26	26	26	26	26	26	26	26	26	26	26	26	26	26	26
MPX	26	26	26	26	26	26	26	26	26	26	26	26	26	26	26	26	26	26	26	26	26	26	26	26	26	26	26	26	26	26	26	26	26	26	26	26	26	26	26	26	26	26	26	26	26	26	26	26	26
MPX	26	26	26	26	26	26	26	26	26	26	26	26	26	26	26	26	26	26	26	26	26	26	26	26	26	26	26	26	26	26	26	26	26	26	26	26	26	26	26	26	26	26	26	26	26	26	26	26	26
MPX	26	26	26	26	26	26	26	26	26	26	26	26	26	26	26	26	26	26	26	26	26	26	26	26	26	26	26	26	26	26	26	26	26	26	26	26	26	26	26	26	26	26	26	26	26	26	26	26	26
MPX	26	26	26	26	26	26	26	26	26	26	26	26	26	26	26	26	26	26	26	26	26	26	26	26	26	26	26	26	26	26	26	26	26	26	26	26	26	26	26	26	26	26	26	26	26	26	26	26	26
MPX	26	26	26	26	26	26	26	26	26	26	26	26	26	26	26	26	26	26	26	26	26	26	26	26	26	26	26	26	26	26	26	26	26	26	26	26	26	26	26	26	26	26	26	26	26	26	26	26	26
MPX	26	26	26	26	26	26	26	26	26	26	26	26	26	26	26	26	26	26	26	26	26	26	26	26	26	26	26	26	26	26	26	26	26	26	26	26	26	26	26	26	26	26	26	26	26	26	26	26	26
MPX	26	26	26	26	26	26	26	26	26	26	26	26	26	26	26	26	26	26	26	26	26	26	26	26	26	26	26	26	26	26	26	26	26	26	26	26	26	26	26	26	26	26	26	26	26	26	26	26	26
MPX	26	26	26	26	26	26	26	26	26	26	26	26	26	26	26	26	26	26	26	26	26	26	26	26	26	26	26	26	26	26	26	26	26	26	26	26	26	26	26	26	26	26	26	26	26	26	26	26	26
MPX	26	26	26	26	26	26	26	26	26	26	26	26	26	26	26	26	26	26	26	26	26	26	26	26	26	26	26	26	26	26	26	26	26	26	26	26	26	26	26	26	26	26	26	26	26	26	26	26	26
MPX	26	26	26	26	26	26	26	26	26	26	26	26	26	26	26	26	26	26	26	26	26	26	26	26	26	26	26	26	26	26	26	26	26	26	26	26	26	26	26	26	26	26	26	26	26	26	26	26	26
MPX	26	26	26	26	26	26	26	26	26	26	26	26	26	26	26	26	26	26	26	26	26	26	26	26	26	26	26	26	26	26	26	26	26	26	26	26	26	26	26	26	26	26	26	26	26	26	26	26	26
MPX	26	26	26	26	26	26	26	26	26	26	26	26	26	26	26	26	26	26	26	26	26	26	26	26	26	26	26	26	26	26	26	26	26	26	26	26	26	26	26	26	26	26	26	26	26	26	26	26	26
MPX	26	26	26	26	26	26	26	26	26	26	26	26	26	26	26	26	26	26	26	26	26	26	26	26	26	26	26	26	26	26	26	26	26	26	26	26	26	26	26	26	26	26	26	26	26	26	26	26	26
MPX	26	26	26	26	26	26	26	26	26	26	26	26	26	26	26	26	26	26	26	26	26	26	26	26	26	26	26	26	26	26	26	26	26	26	26	26	26	26	26	26	26	26	26	26	26	26	26	26	26
MPX	26	26	26	26	26	26	26	26	26	26	26	26	26	26	26	26	26	26	26	26	26	26	26	26	26	26	26	26	26	26	26	26	26	26	26	26	26	26	26	26	26	26	26	26	26	26	26	26	26
MPX	26	26	26	26	26	26	26	26	26	26	26	26	26	26	26	26	26	26	26	26	26	26	26	26	26	26	26	26	26	26	26	26	26	26	26	26	26	26	26	26	26	26	26	26	26	26	26	26	26
MPX	26	26	26	26	26	26	26	26	26	26	26	26	26	26	26	26	26	26	26	26	26	26	26	26	26	26	26	26	26	26	26	26	26	26	26	26	26	26	26	26	26	26	26	26	26	26	26	26	26
MPX	26	26	26	26	26	26	26	26	26	26	26	26	26	26	26	26	26	26	26	26	26	26	26	26	26	26	26	26	26	26	26	26	26	26	26	26	26	26	26	26	26	26	26	26	26	26	26	26	26
MPX	26	26	26	26	26	26	26	26	26	26	26	26	26	26	26	26	26	26	26	26	26	26	26	26	26	26	26	26	26	26	26	26	26	26	26	26	26	26	26	26	26	26	26	26	26	26	26	26	26
MPX	26	26	26	26	26	26	26	26	26	26	26	26	26	26	26	26	26	26	26	26	26	26	26	26	26	26	26	26	26	26	26	26	26	26	26	26	26	26	26	26	26	26	26	26	26	26	26	26	26
MPX	26	26	26	26	26	26	26	26	26	26	26	26	26	26	26	26	26	26	26	26	26	26	26	26	26	26	26	26	26	26	26	26	26	26	26	26	26	26	26	26	26	26	26	26	26	26	26	26	26
MPX	26	26	26	26	26	26	26	26	26	26	26	26	26	26	26	26	26	26	26	26	26	26	26	26	26	26	26	26	26	26	26	26	26	26	26	26	26	26	26	26	26	26	26	26	26	26	26	26	26
MPX	26	26	26	26	26	26	26	26	26	26	26	26	26	26	26	26	26	26	26	26	26	26	26	26	26	26	26	26	26	26	26	26	26	26	26	26	26	26	26	26	26	26	26	26	26	26	26	26	26
MPX	26	26	26	26	26	26	26	26	26	26	26	26	26	26	26	26	26	26	26	26	26	26	26	26	26	26	26	26	26	26	26	26	26	26	26	26	26	26	26	26	26	26	26	26	26	26	26	26	26
MPX	26	26	26	26	26	26	26	26	26	26	26	26	26	26	26	26	26	26	26	26	26	26	26	26	26	26	26	26	26	26	26	26	26	26	26	26	26	26	26	26	26	26	26	26	26	26	26	26	26
MPX	26	26	26	26	26	26	26	26	26	26	26	26	26	26	26	26	26	26	26	26	26	26	26	26	26	26	26	26	26	26	26	26	26	26	26	26	26	26	26	26	26	26	26	26	26	26	26	26	26
Figure 2 - Confidence Interval of r
	NEGS	NEGS	NEGS	NEGS	NEGS	NEGS	NEGS	NEGS	NEGS	NEGS	NEGS	NEGS	NEGS	NEGS	NEGS	NEGS	NEGS	NEGS	NEGS	NEGS	NEGS	NEGS	NEGS	NEGS	NEGS	NEGS	NEGS	NEGS	NEGS	NEGS	NEGS	NEGS	NEGS	NEGS	NEGS	NEGS	NEGS	NEGS	NEGS	NEGS	NEGS	NEGS	NEGS	NEGS	NEGS	NEGS	NEGS	NEGS	NEGS
NEGS		-0.2395 to 0.5177	-0.1712 to 0.5679	-0.1678 to 0.5703	-0.2432 to 0.5147	0.1242 to 0.7362	-0.2010 to 0.5466	-0.1797 to 0.5620	0.04013 to 0.6950	0.1364 to 0.7419	-0.1673 to 0.5707	0.1778 to 0.7604	-0.03925 to 0.6516	-0.4191 to 0.3546	-0.3015 to 0.4669	-0.02400 to 0.6603	-0.06872 to 0.6343	-0.6293 to 0.07702	-0.3465 to 0.4268	-0.03702 to 0.6529	0.04539 to 0.6977	-0.1175 to 0.6040	-0.2654 to 0.4971	-0.6101 to 0.1078	-0.2863 to 0.4799	-0.3209 to 0.4500	0.09199 to 0.7209	-0.2398 to 0.5174	0.02924 to 0.6893	-0.1410 to 0.5885	-0.06908 to 0.6341	-0.2377 to 0.5191	-0.2793 to 0.4857	-0.03180 to 0.6559	-0.2216 to 0.5314	-0.02585 to 0.6593	-0.07712 to 0.6292	0.08899 to 0.7195	0.08014 to 0.7152	0.2553 to 0.7926	-0.2200 to 0.5325	-0.01152 to 0.6673	-0.05796 to 0.6407	0.01959 to 0.6842	-0.008527 to 0.6689	0.1128 to 0.7309	-0.2090 to 0.5408	-0.1218 to 0.6012	-0.2802 to 0.4850
NEGS	-0.2395 to 0.5177		0.2050 to 0.7720	-0.3856 to 0.3891	-0.3986 to 0.3760	-0.2473 to 0.5116	0.2828 to 0.8034	-0.1293 to 0.5963	0.1964 to 0.7684	0.06620 to 0.7082	-0.08125 to 0.6267	-0.03273 to 0.6554	0.02854 to 0.6889	-0.5177 to 0.2395	-0.5823 to 0.1504	-0.3433 to 0.4297	-0.4277 to 0.3454	-0.3486 to 0.4248	-0.4040 to 0.3704	-0.4278 to 0.3453	-0.3402 to 0.4326	-0.4105 to 0.3637	-0.3650 to 0.4092	-0.5736 to 0.1630	-0.4351 to 0.3375	-0.3789 to 0.3957	-0.1660 to 0.5716	-0.3699 to 0.4046	-0.3815 to 0.3931	-0.4467 to 0.3246	-0.4935 to 0.2698	-0.2265 to 0.5277	-0.3932 to 0.3814	-0.3420 to 0.4309	-0.3633 to 0.4109	-0.4538 to 0.3167	-0.4016 to 0.3729	-0.1738 to 0.5661	-0.2491 to 0.5101	-0.3297 to 0.4421	-0.3871 to 0.3876	-0.4453 to 0.3262	-0.2496 to 0.5098	-0.2784 to 0.4864	-0.1609 to 0.5751	-0.4043 to 0.3701	-0.4251 to 0.3483	-0.2028 to 0.5453	-0.1166 to 0.6045
NEGS	-0.1712 to 0.5679	0.2050 to 0.7720		-0.3841 to 0.3905	-0.4508 to 0.3200	-0.3590 to 0.4149	0.6494 to 0.9204	-0.5378 to 0.2130	-0.2270 to 0.5273	-0.3022 to 0.4663	-0.4285 to 0.3446	-0.2997 to 0.4686	-0.2352 to 0.5210	-0.4619 to 0.3074	-0.5094 to 0.2500	-0.4165 to 0.3574	-0.3486 to 0.4248	-0.4619 to 0.3074	-0.4405 to 0.3315	-0.3889 to 0.3858	-0.3299 to 0.4420	-0.4201 to 0.3536	-0.1338 to 0.5933	-0.4805 to 0.2856	-0.4404 to 0.3316	-0.2989 to 0.4692	-0.3157 to 0.4546	-0.3776 to 0.3970	-0.3905 to 0.3842	-0.3862 to 0.3885	-0.3948 to 0.3798	-0.2324 to 0.5231	-0.4371 to 0.3352	-0.4128 to 0.3613	-0.4330 to 0.3397	-0.4478 to 0.3233	-0.3964 to 0.3783	-0.2805 to 0.4847	-0.1217 to 0.6012	-0.3569 to 0.4170	-0.4030 to 0.3714	-0.4272 to 0.3460	-0.3566 to 0.4173	-0.3663 to 0.4080	-0.3247 to 0.4466	-0.4104 to 0.3638	-0.4266 to 0.3466	-0.1443 to 0.5863	-0.1148 to 0.6057
NEGS	-0.1678 to 0.5703	-0.3856 to 0.3891	-0.3841 to 0.3905		0.03445 to 0.6920	-0.3285 to 0.4432	-0.2103 to 0.5398	-0.3127 to 0.4573	-0.2957 to 0.4719	-0.08768 to 0.6227	-0.2949 to 0.4727	0.01916 to 0.6840	-0.01168 to 0.6672	-0.4248 to 0.3486	-0.4042 to 0.3703	-0.03767 to 0.6525	-0.3531 to 0.4206	-0.4491 to 0.3219	-0.2015 to 0.5463	-0.2937 to 0.4736	-0.2048 to 0.5438	-0.1721 to 0.5673	-0.3955 to 0.3792	-0.5286 to 0.2252	-0.1694 to 0.5691	-0.4911 to 0.2728	-0.1425 to 0.5875	-0.2522 to 0.5077	-0.2742 to 0.4900	-0.2403 to 0.5170	-0.3436 to 0.4295	-0.4309 to 0.3420	-0.1466 to 0.5848	0.2146 to 0.7761	-0.2908 to 0.4761	-0.2003 to 0.5472	-0.1163 to 0.6047	0.008096 to 0.6780	0.07925 to 0.7147	-0.07086 to 0.6330	-0.2689 to 0.4942	-0.09652 to 0.6172	-0.3353 to 0.4370	-0.1109 to 0.6082	0.1948 to 0.7677	0.1266 to 0.7374	-0.2090 to 0.5408	-0.1304 to 0.5956	0.006416 to 0.6771
NEGS	-0.2432 to 0.5147	-0.3986 to 0.3760	-0.4508 to 0.3200	0.03445 to 0.6920		-0.4739 to 0.2934	-0.4756 to 0.2914	-0.4754 to 0.2917	-0.4602 to 0.3093	-0.2688 to 0.4943	0.08258 to 0.7164	-0.2867 to 0.4795	-0.3202 to 0.4506	-0.1907 to 0.5541	0.05030 to 0.7002	0.06753 to 0.7089	-0.4444 to 0.3272	-0.4792 to 0.2871	0.7064 to 0.9351	-0.4214 to 0.3522	-0.1051 to 0.6118	0.07994 to 0.7151	-0.002447 to 0.6723	-0.1936 to 0.5520	0.6452 to 0.9193	-0.08260 to 0.6259	-0.1244 to 0.5995	0.5879 to 0.9036	-0.3653 to 0.4090	-0.1252 to 0.5990	-0.4380 to 0.3342	-0.4548 to 0.3155	0.7051 to 0.9348	0.4018 to 0.8464	0.09039 to 0.7202	0.3418 to 0.8254	-0.03846 to 0.6521	-0.1533 to 0.5802	-0.2941 to 0.4733	-0.2549 to 0.5055	-0.1358 to 0.5920	0.2294 to 0.7822	-0.3290 to 0.4428	-0.3460 to 0.4272	0.1311 to 0.7394	-0.1542 to 0.5796	-0.2921 to 0.4750	-0.3951 to 0.3796	-0.06868 to 0.6343
NEGS	0.1242 to 0.7362	-0.2473 to 0.5116	-0.3590 to 0.4149	-0.3285 to 0.4432	-0.4739 to 0.2934		-0.1696 to 0.5690	-0.08042 to 0.6272	0.3357 to 0.8232	-0.1554 to 0.5788	0.02142 to 0.6852	0.08627 to 0.7182	-0.03792 to 0.6524	-0.4725 to 0.2950	-0.5253 to 0.2295	-0.2262 to 0.5279	-0.3608 to 0.4133	-0.4981 to 0.2642	-0.4079 to 0.3664	-0.2718 to 0.4919	-0.2919 to 0.4752	-0.3346 to 0.4377	-0.3643 to 0.4099	-0.5632 to 0.1779	-0.3921 to 0.3826	-0.4664 to 0.3022	-0.2128 to 0.5379	-0.3410 to 0.4318	-0.3045 to 0.4644	-0.3216 to 0.4494	-0.3539 to 0.4198	-0.3404 to 0.4324	-0.3687 to 0.4057	-0.3217 to 0.4493	-0.2830 to 0.4827	0.08824 to 0.7191	-0.3947 to 0.3800	-0.2375 to 0.5192	-0.3720 to 0.4025	-0.2697 to 0.4936	-0.4340 to 0.3386	-0.3791 to 0.3956	-0.3619 to 0.4122	-0.2299 to 0.5251	-0.3407 to 0.4321	-0.4480 to 0.3232	-0.4864 to 0.2785	-0.2601 to 0.5014	-0.2783 to 0.4865
NEGS	-0.2010 to 0.5466	0.2828 to 0.8034	0.6494 to 0.9204	-0.2103 to 0.5398	-0.4756 to 0.2914	-0.1696 to 0.5690		-0.3353 to 0.4370	0.1983 to 0.7692	-0.1647 to 0.5725	-0.2810 to 0.4843	-0.05758 to 0.6409	0.04474 to 0.6974	-0.5093 to 0.2502	-0.6058 to 0.1146	-0.3943 to 0.3804	-0.3708 to 0.4037	-0.5137 to 0.2445	-0.4803 to 0.2858	-0.3629 to 0.4112	-0.3442 to 0.4288	-0.4092 to 0.3651	-0.2865 to 0.4797	-0.5533 to 0.1918	-0.4644 to 0.3044	-0.4384 to 0.3338	-0.2806 to 0.4847	-0.4324 to 0.3403	-0.3563 to 0.4175	-0.3787 to 0.3960	-0.3975 to 0.3771	-0.2423 to 0.5155	-0.4821 to 0.2837	-0.3699 to 0.4045	-0.2859 to 0.4802	-0.5009 to 0.2607	-0.3994 to 0.3752	-0.2032 to 0.5451	-0.1393 to 0.5897	-0.3243 to 0.4470	-0.4326 to 0.3401	-0.4575 to 0.3124	-0.3001 to 0.4682	-0.2551 to 0.5054	-0.2984 to 0.4696	-0.3856 to 0.3891	-0.4432 to 0.3285	-0.2390 to 0.5180	-0.1709 to 0.5681
NEGS	-0.1797 to 0.5620	-0.1293 to 0.5963	-0.5378 to 0.2130	-0.3127 to 0.4573	-0.4754 to 0.2917	-0.08042 to 0.6272	-0.3353 to 0.4370		0.04292 to 0.6964	-0.006051 to 0.6703	-0.1536 to 0.5800	-0.2113 to 0.5391	-0.2736 to 0.4904	-0.5608 to 0.1814	-0.6681 to 0.01008	-0.5648 to 0.1757	-0.3769 to 0.3977	-0.3901 to 0.3845	-0.5779 to 0.1567	-0.3980 to 0.3766	-0.3905 to 0.3842	-0.4867 to 0.2781	-0.5660 to 0.1740	-0.6506 to 0.04097	-0.6094 to 0.1089	-0.5446 to 0.2038	-0.1813 to 0.5608	-0.5305 to 0.2227	-0.2898 to 0.4769	-0.4978 to 0.2646	-0.4091 to 0.3652	-0.3745 to 0.4000	-0.5770 to 0.1581	-0.5786 to 0.1557	-0.4456 to 0.3259	-0.4515 to 0.3192	-0.5895 to 0.1395	-0.2784 to 0.4865	-0.3475 to 0.4259	-0.3652 to 0.4090	-0.4597 to 0.3099	-0.4867 to 0.2781	-0.2836 to 0.4822	-0.2706 to 0.4928	-0.3716 to 0.4029	-0.3861 to 0.3886	-0.2931 to 0.4742	-0.2247 to 0.5290	-0.3243 to 0.4470
NEGS	0.04013 to 0.6950	0.1964 to 0.7684	-0.2270 to 0.5273	-0.2957 to 0.4719	-0.4602 to 0.3093	0.3357 to 0.8232	0.1983 to 0.7692	0.04292 to 0.6964		0.2562 to 0.7930	0.08006 to 0.7151	0.4562 to 0.8642	0.4645 to 0.8669	-0.4830 to 0.2825	-0.5317 to 0.2211	-0.1358 to 0.5920	-0.4498 to 0.3211	-0.4880 to 0.2765	-0.4811 to 0.2849	-0.4094 to 0.3648	-0.3833 to 0.3914	-0.4533 to 0.3172	-0.4819 to 0.2839	-0.5748 to 0.1613	-0.4711 to 0.2967	-0.4528 to 0.3178	-0.1055 to 0.6116	-0.4699 to 0.2981	-0.3580 to 0.4159	-0.4174 to 0.3565	-0.4790 to 0.2874	-0.1318 to 0.5946	-0.4696 to 0.2985	-0.2019 to 0.5460	-0.1579 to 0.5771	-0.3707 to 0.4038	-0.2381 to 0.5188	-0.01449 to 0.6656	-0.2686 to 0.4945	-0.1569 to 0.5778	-0.3952 to 0.3794	-0.4347 to 0.3379	-0.3307 to 0.4412	-0.05111 to 0.6447	-0.2286 to 0.5261	-0.3650 to 0.4093	-0.4493 to 0.3217	-0.4240 to 0.3494	-0.4285 to 0.3446
NEGS	0.1364 to 0.7419	0.06620 to 0.7082	-0.3022 to 0.4663	-0.08768 to 0.6227	-0.2688 to 0.4943	-0.1554 to 0.5788	-0.1647 to 0.5725	-0.006051 to 0.6703	0.2562 to 0.7930		-0.2071 to 0.5421	0.5677 to 0.8980	0.5409 to 0.8902	-0.3253 to 0.4461	-0.4523 to 0.3183	-0.05702 to 0.6412	-0.3968 to 0.3779	-0.4124 to 0.3617	-0.4807 to 0.2853	-0.3940 to 0.3806	-0.2608 to 0.5008	-0.4711 to 0.2967	-0.4775 to 0.2891	-0.5608 to 0.1814	-0.4832 to 0.2824	-0.4810 to 0.2849	0.06392 to 0.7071	-0.4607 to 0.3088	-0.2410 to 0.5165	-0.4346 to 0.3380	-0.4314 to 0.3415	-0.2503 to 0.5092	-0.4370 to 0.3354	-0.01704 to 0.6642	-0.4422 to 0.3297	-0.4347 to 0.3378	-0.1616 to 0.5746	0.3579 to 0.8312	0.3018 to 0.8106	0.3558 to 0.8304	-0.1310 to 0.5952	-0.2566 to 0.5042	-0.2063 to 0.5428	0.1160 to 0.7324	0.2780 to 0.8015	0.1128 to 0.7309	-0.2047 to 0.5439	-0.1100 to 0.6088	-0.2392 to 0.5179
NEGS	-0.1673 to 0.5707	-0.08125 to 0.6267	-0.4285 to 0.3446	-0.2949 to 0.4727	0.08258 to 0.7164	0.02142 to 0.6852	-0.2810 to 0.4843	-0.1536 to 0.5800	0.08006 to 0.7151	-0.2071 to 0.5421		-0.1543 to 0.5796	-0.1967 to 0.5498	-0.5538 to 0.1911	-0.4465 to 0.3248	-0.1498 to 0.5826	-0.4893 to 0.2749	-0.2257 to 0.5283	0.2758 to 0.8007	-0.4446 to 0.3269	-0.2678 to 0.4952	-0.07943 to 0.6278	-0.2155 to 0.5360	-0.5539 to 0.1911	0.2030 to 0.7712	-0.3390 to 0.4337	-0.2209 to 0.5318	0.2117 to 0.7748	-0.4052 to 0.3693	-0.2711 to 0.4924	-0.5288 to 0.2249	-0.4267 to 0.3466	0.2794 to 0.8021	0.04311 to 0.6965	0.2356 to 0.7847	0.2950 to 0.8081	-0.3017 to 0.4668	-0.2447 to 0.5136	-0.4226 to 0.3510	-0.4072 to 0.3672	-0.3487 to 0.4246	-0.01956 to 0.6628	-0.2474 to 0.5115	-0.3612 to 0.4129	-0.1492 to 0.5831	-0.3863 to 0.3884	-0.3827 to 0.3920	-0.5153 to 0.2425	-0.2814 to 0.4839
NEGS	0.1778 to 0.7604	-0.03273 to 0.6554	-0.2997 to 0.4686	0.01916 to 0.6840	-0.2867 to 0.4795	0.08627 to 0.7182	-0.05758 to 0.6409	-0.2113 to 0.5391	0.4562 to 0.8642	0.5677 to 0.8980	-0.1543 to 0.5796		0.8590 to 0.9708	-0.2896 to 0.4771	-0.3745 to 0.4000	0.1305 to 0.7392	-0.3329 to 0.4392	-0.4147 to 0.3594	-0.4285 to 0.3445	-0.2592 to 0.5021	-0.2179 to 0.5341	-0.3094 to 0.4602	-0.4560 to 0.3141	-0.5066 to 0.2536	-0.4094 to 0.3648	-0.5408 to 0.2090	0.05461 to 0.7024	-0.4524 to 0.3182	-0.2083 to 0.5413	-0.2863 to 0.4799	-0.3647 to 0.4096	-0.2605 to 0.5011	-0.3693 to 0.4051	0.1592 to 0.7522	-0.1258 to 0.5985	-0.3614 to 0.4127	-0.09029 to 0.6211	0.4397 to 0.8589	0.2119 to 0.7749	0.3069 to 0.8125	-0.06794 to 0.6347	-0.1474 to 0.5842	-0.2088 to 0.5409	0.3719 to 0.8361	0.2774 to 0.8013	0.02105 to 0.6850	-0.2588 to 0.5024	-0.1710 to 0.5680	-0.2910 to 0.4759
NEGS	-0.03925 to 0.6516	0.02854 to 0.6889	-0.2352 to 0.5210	-0.01168 to 0.6672	-0.3202 to 0.4506	-0.03792 to 0.6524	0.04474 to 0.6974	-0.2736 to 0.4904	0.4645 to 0.8669	0.5409 to 0.8902	-0.1967 to 0.5498	0.8590 to 0.9708		-0.3008 to 0.4676	-0.3723 to 0.4022	0.1705 to 0.7572	-0.3831 to 0.3916	-0.3175 to 0.4530	-0.4310 to 0.3418	-0.3349 to 0.4374	-0.2861 to 0.4800	-0.3782 to 0.3964	-0.3744 to 0.4001	-0.5154 to 0.2424	-0.4253 to 0.3481	-0.5043 to 0.2565	-0.01444 to 0.6657	-0.4565 to 0.3136	-0.2828 to 0.4828	-0.3111 to 0.4587	-0.4260 to 0.3473	-0.2586 to 0.5026	-0.3876 to 0.3871	0.08832 to 0.7192	-0.1899 to 0.5547	-0.4412 to 0.3307	-0.1328 to 0.5940	0.4140 to 0.8504	0.1494 to 0.7478	0.2071 to 0.7729	-0.1298 to 0.5959	-0.2112 to 0.5391	-0.2324 to 0.5231	0.3017 to 0.8106	0.2192 to 0.7779	-0.09210 to 0.6200	-0.2655 to 0.4970	-0.1961 to 0.5502	-0.2428 to 0.5151
NEGS	-0.4191 to 0.3546	-0.5177 to 0.2395	-0.4619 to 0.3074	-0.4248 to 0.3486	-0.1907 to 0.5541	-0.4725 to 0.2950	-0.5093 to 0.2502	-0.5608 to 0.1814	-0.4830 to 0.2825	-0.3253 to 0.4461	-0.5538 to 0.1911	-0.2896 to 0.4771	-0.3008 to 0.4676		0.1732 to 0.7584	-0.3648 to 0.4094	-0.1923 to 0.5530	-0.4421 to 0.3297	-0.4711 to 0.2967	-0.2194 to 0.5330	-0.2019 to 0.5460	-0.2969 to 0.4709	-0.3721 to 0.4024	0.7424 to 0.9440	-0.4563 to 0.3138	-0.3892 to 0.3855	-0.2363 to 0.5201	-0.4525 to 0.3181	-0.1729 to 0.5667	-0.2890 to 0.4776	-0.1725 to 0.5670	-0.4478 to 0.3234	-0.4426 to 0.3291	-0.4188 to 0.3550	-0.5144 to 0.2436	-0.4572 to 0.3127	-0.3561 to 0.4178	-0.3164 to 0.4540	-0.1805 to 0.5614	-0.1454 to 0.5856	0.1056 to 0.7275	-0.3065 to 0.4627	-0.2068 to 0.5424	-0.3243 to 0.4470	-0.2945 to 0.4730	-0.2847 to 0.4812	-0.3649 to 0.4094	-0.1600 to 0.5757	-0.3853 to 0.3894
NEGS	-0.3015 to 0.4669	-0.5823 to 0.1504	-0.5094 to 0.2500	-0.4042 to 0.3703	0.05030 to 0.7002	-0.5253 to 0.2295	-0.6058 to 0.1146	-0.6681 to 0.01008	-0.5317 to 0.2211	-0.4523 to 0.3183	-0.4465 to 0.3248	-0.3745 to 0.4000	-0.3723 to 0.4022	0.1732 to 0.7584		0.1923 to 0.7666	0.08580 to 0.7179	-0.3466 to 0.4266	-0.04835 to 0.6463	-0.04201 to 0.6500	0.1194 to 0.7340	0.1062 to 0.7278	0.2653 to 0.7966	0.06755 to 0.7089	0.004278 to 0.6760	0.4958 to 0.8767	0.007348 to 0.6776	0.02116 to 0.6850	-0.01429 to 0.6657	0.1704 to 0.7571	0.05722 to 0.7037	0.01346 to 0.6809	-0.03468 to 0.6542	0.03908 to 0.6944	-0.3531 to 0.4206	-0.1903 to 0.5544	0.1653 to 0.7549	-0.3865 to 0.3883	-0.3157 to 0.4546	-0.1429 to 0.5873	-0.1767 to 0.5641	0.02181 to 0.6854	-0.1406 to 0.5888	-0.4312 to 0.3416	-0.2258 to 0.5281	-0.3357 to 0.4367	-0.4685 to 0.2997	-0.3691 to 0.4053	-0.2733 to 0.4907
NEGS	-0.02400 to 0.6603	-0.3433 to 0.4297	-0.4165 to 0.3574	-0.03767 to 0.6525	0.06753 to 0.7089	-0.2262 to 0.5279	-0.3943 to 0.3804	-0.5648 to 0.1757	-0.1358 to 0.5920	-0.05702 to 0.6412	-0.1498 to 0.5826	0.1305 to 0.7392	0.1705 to 0.7572	-0.3648 to 0.4094	0.1923 to 0.7666		-0.1042 to 0.6124	-0.2501 to 0.5094	0.1002 to 0.7249	-0.1143 to 0.6060	0.08596 to 0.7180	0.09348 to 0.7217	0.05029 to 0.7002	-0.5227 to 0.2330	0.2203 to 0.7784	0.1126 to 0.7308	0.1877 to 0.7647	0.1366 to 0.7419	-0.1248 to 0.5992	0.1012 to 0.7254	-0.1622 to 0.5741	0.07324 to 0.7118	0.1855 to 0.7637	0.6079 to 0.9092	-0.1626 to 0.5739	-0.01052 to 0.6678	0.5807 to 0.9016	0.06481 to 0.7076	-0.04724 to 0.6470	0.1091 to 0.7291	-0.1932 to 0.5523	0.3268 to 0.8199	-0.1924 to 0.5529	-0.09182 to 0.6202	0.2297 to 0.7823	-0.1749 to 0.5653	-0.3438 to 0.4293	-0.4145 to 0.3595	-0.2633 to 0.4988
NEGS	-0.06872 to 0.6343	-0.4277 to 0.3454	-0.3486 to 0.4248	-0.3531 to 0.4206	-0.4444 to 0.3272	-0.3608 to 0.4133	-0.3708 to 0.4037	-0.3769 to 0.3977	-0.4498 to 0.3211	-0.3968 to 0.3779	-0.4893 to 0.2749	-0.3329 to 0.4392	-0.3831 to 0.3916	-0.1923 to 0.5530	0.08580 to 0.7179	-0.1042 to 0.6124		-0.3318 to 0.4402	-0.4565 to 0.3135	0.8872 to 0.9770	0.7557 to 0.9472	0.5121 to 0.8816	-0.001552 to 0.6728	-0.4845 to 0.2808	-0.3411 to 0.4317	-0.07877 to 0.6282	0.4330 to 0.8567	-0.2651 to 0.4974	0.9001 to 0.9797	0.6283 to 0.9148	0.9398 to 0.9880	-0.002123 to 0.6725	-0.3836 to 0.3911	-0.2976 to 0.4703	-0.4986 to 0.2636	-0.4458 to 0.3256	-0.1047 to 0.6121	-0.3395 to 0.4332	0.02835 to 0.6888	0.1993 to 0.7696	-0.2754 to 0.4889	0.1422 to 0.7445	0.6110 to 0.9101	-0.2410 to 0.5164	-0.2352 to 0.5210	-0.05416 to 0.6429	-0.3629 to 0.4113	-0.2259 to 0.5281	-0.3735 to 0.4010
NEGS	-0.6293 to 0.07702	-0.3486 to 0.4248	-0.4619 to 0.3074	-0.4491 to 0.3219	-0.4792 to 0.2871	-0.4981 to 0.2642	-0.5137 to 0.2445	-0.3901 to 0.3845	-0.4880 to 0.2765	-0.4124 to 0.3617	-0.2257 to 0.5283	-0.4147 to 0.3594	-0.3175 to 0.4530	-0.4421 to 0.3297	-0.3466 to 0.4266	-0.2501 to 0.5094	-0.3318 to 0.4402		-0.4070 to 0.3674	-0.3725 to 0.4020	-0.4480 to 0.3232	-0.3684 to 0.4060	-0.08159 to 0.6265	-0.4879 to 0.2766	-0.4590 to 0.3107	-0.3996 to 0.3750	-0.3495 to 0.4239	-0.4595 to 0.3101	-0.4086 to 0.3656	-0.3344 to 0.4379	-0.4654 to 0.3033	-0.2841 to 0.4817	-0.4005 to 0.3740	-0.4519 to 0.3188	-0.5316 to 0.2213	-0.5167 to 0.2407	-0.5132 to 0.2452	-0.4790 to 0.2874	-0.3722 to 0.4023	-0.5070 to 0.2530	-0.4893 to 0.2749	-0.3783 to 0.3963	-0.3924 to 0.3823	-0.4496 to 0.3214	-0.3890 to 0.3857	-0.5213 to 0.2348	-0.4494 to 0.3215	-0.4614 to 0.3079	-0.3229 to 0.4482
NEGS	-0.3465 to 0.4268	-0.4040 to 0.3704	-0.4405 to 0.3315	-0.2015 to 0.5463	0.7064 to 0.9351	-0.4079 to 0.3664	-0.4803 to 0.2858	-0.5779 to 0.1567	-0.4811 to 0.2849	-0.4807 to 0.2853	0.2758 to 0.8007	-0.4285 to 0.3445	-0.4310 to 0.3418	-0.4711 to 0.2967	-0.04835 to 0.6463	0.1002 to 0.7249	-0.4565 to 0.3135	-0.4070 to 0.3674		-0.4166 to 0.3573	-0.1235 to 0.6001	0.1801 to 0.7614	0.1314 to 0.7396	-0.4116 to 0.3626	0.9395 to 0.9879	0.01184 to 0.6800	-0.2481 to 0.5109	0.8858 to 0.9767	-0.4239 to 0.3496	-0.05721 to 0.6411	-0.4460 to 0.3254	-0.4754 to 0.2917	0.9707 to 0.9942	0.3863 to 0.8411	0.2772 to 0.8012	0.5521 to 0.8935	-0.07289 to 0.6318	-0.3004 to 0.4680	-0.4616 to 0.3077	-0.4044 to 0.3701	-0.2678 to 0.4951	0.2853 to 0.8043	-0.3484 to 0.4249	-0.4581 to 0.3117	-0.006427 to 0.6701	-0.3318 to 0.4402	-0.3684 to 0.4059	-0.5305 to 0.2227	-0.1276 to 0.5974
NEGS	-0.03702 to 0.6529	-0.4278 to 0.3453	-0.3889 to 0.3858	-0.2937 to 0.4736	-0.4214 to 0.3522	-0.2718 to 0.4919	-0.3629 to 0.4112	-0.3980 to 0.3766	-0.4094 to 0.3648	-0.3940 to 0.3806	-0.4446 to 0.3269	-0.2592 to 0.5021	-0.3349 to 0.4374	-0.2194 to 0.5330	-0.04201 to 0.6500	-0.1143 to 0.6060	0.8872 to 0.9770	-0.3725 to 0.4020	-0.4166 to 0.3573		0.7745 to 0.9516	0.6212 to 0.9128	-0.1247 to 0.5992	-0.5018 to 0.2596	-0.2886 to 0.4779	-0.2507 to 0.5088	0.4291 to 0.8555	-0.2336 to 0.5222	0.9118 to 0.9822	0.7225 to 0.9391	0.9193 to 0.9837	-0.1992 to 0.5480	-0.3268 to 0.4448	-0.2571 to 0.5038	-0.4243 to 0.3491	-0.4026 to 0.3719	-0.2170 to 0.5348	-0.3160 to 0.4544	-0.007983 to 0.6692	0.2128 to 0.7753	-0.2575 to 0.5035	0.1794 to 0.7611	0.5665 to 0.8976	-0.1846 to 0.5585	-0.2231 to 0.5302	-0.02540 to 0.6595	-0.3868 to 0.3879	-0.3295 to 0.4423	-0.4428 to 0.3289
NEGS	0.04539 to 0.6977	-0.3402 to 0.4326	-0.3299 to 0.4420	-0.2048 to 0.5438	-0.1051 to 0.6118	-0.2919 to 0.4752	-0.3442 to 0.4288	-0.3905 to 0.3842	-0.3833 to 0.3914	-0.2608 to 0.5008	-0.2678 to 0.4952	-0.2179 to 0.5341	-0.2861 to 0.4800	-0.2019 to 0.5460	0.1194 to 0.7340	0.08596 to 0.7180	0.7557 to 0.9472	-0.4480 to 0.3232	-0.1235 to 0.6001	0.7745 to 0.9516		0.7930 to 0.9560	0.05887 to 0.7046	-0.4955 to 0.2674	0.01911 to 0.6839	-0.01702 to 0.6642	0.6800 to 0.9284	0.1232 to 0.7358	0.8434 to 0.9674	0.7871 to 0.9546	0.7717 to 0.9510	-0.1424 to 0.5876	-0.009725 to 0.6683	0.03523 to 0.6924	-0.3255 to 0.4459	-0.1652 to 0.5721	-0.001215 to 0.6730	-0.1433 to 0.5870	0.1200 to 0.7343	0.3634 to 0.8331	-0.1379 to 0.5906	0.5062 to 0.8798	0.6270 to 0.9144	-0.1594 to 0.5761	0.03947 to 0.6946	0.08595 to 0.7180	-0.2921 to 0.4750	-0.2528 to 0.5072	-0.2976 to 0.4703
NEGS	-0.1175 to 0.6040	-0.4105 to 0.3637	-0.4201 to 0.3536	-0.1721 to 0.5673	0.07994 to 0.7151	-0.3346 to 0.4377	-0.4092 to 0.3651	-0.4867 to 0.2781	-0.4533 to 0.3172	-0.4711 to 0.2967	-0.07943 to 0.6278	-0.3094 to 0.4602	-0.3782 to 0.3964	-0.2969 to 0.4709	0.1062 to 0.7278	0.09348 to 0.7217	0.5121 to 0.8816	-0.3684 to 0.4060	0.1801 to 0.7614	0.6212 to 0.9128	0.7930 to 0.9560		0.1070 to 0.7281	-0.4786 to 0.2878	0.3256 to 0.8195	-0.07425 to 0.6309	0.3976 to 0.8449	0.3563 to 0.8306	0.5647 to 0.8971	0.8073 to 0.9593	0.5283 to 0.8865	-0.2842 to 0.4816	0.2917 to 0.8068	0.1431 to 0.7449	-0.05910 to 0.6400	0.005839 to 0.6768	-0.05754 to 0.6409	-0.2789 to 0.4860	-0.1412 to 0.5884	0.05043 to 0.7003	-0.2028 to 0.5453	0.5762 to 0.9004	0.4378 to 0.8583	-0.2542 to 0.5061	-0.03619 to 0.6534	-0.04746 to 0.6468	-0.3643 to 0.4099	-0.4235 to 0.3499	-0.3154 to 0.4549
NEGS	-0.2654 to 0.4971	-0.3650 to 0.4092	-0.1338 to 0.5933	-0.3955 to 0.3792	-0.002447 to 0.6723	-0.3643 to 0.4099	-0.2865 to 0.4797	-0.5660 to 0.1740	-0.4819 to 0.2839	-0.4775 to 0.2891	-0.2155 to 0.5360	-0.4560 to 0.3141	-0.3744 to 0.4001	-0.3721 to 0.4024	0.2653 to 0.7966	0.05029 to 0.7002	-0.001552 to 0.6728	-0.08159 to 0.6265	0.1314 to 0.7396	-0.1247 to 0.5992	0.05887 to 0.7046	0.1070 to 0.7281		-0.4755 to 0.2916	0.09153 to 0.7207	0.3585 to 0.8314	-0.07300 to 0.6317	0.2511 to 0.7910	-0.1198 to 0.6025	0.1673 to 0.7557	-0.1018 to 0.6140	-0.09775 to 0.6165	0.1095 to 0.7293	-0.1349 to 0.5926	-0.2766 to 0.4879	0.02202 to 0.6855	-0.1901 to 0.5546	-0.3836 to 0.3911	-0.3020 to 0.4666	-0.2818 to 0.4837	-0.4036 to 0.3709	0.006609 to 0.6772	-0.1371 to 0.5911	-0.4659 to 0.3027	-0.1722 to 0.5673	-0.3479 to 0.4254	-0.4046 to 0.3698	-0.2222 to 0.5309	0.2151 to 0.7763
NEGS	-0.6101 to 0.1078	-0.5736 to 0.1630	-0.4805 to 0.2856	-0.5286 to 0.2252	-0.1936 to 0.5520	-0.5632 to 0.1779	-0.5533 to 0.1918	-0.6506 to 0.04097	-0.5748 to 0.1613	-0.5608 to 0.1814	-0.5539 to 0.1911	-0.5066 to 0.2536	-0.5154 to 0.2424	0.7424 to 0.9440	0.06755 to 0.7089	-0.5227 to 0.2330	-0.4845 to 0.2808	-0.4879 to 0.2766	-0.4116 to 0.3626	-0.5018 to 0.2596	-0.4955 to 0.2674	-0.4786 to 0.2878	-0.4755 to 0.2916		-0.4267 to 0.3465	-0.3692 to 0.4052	-0.5319 to 0.2209	-0.4630 to 0.3061	-0.4995 to 0.2624	-0.4989 to 0.2632	-0.4549 to 0.3154	-0.4993 to 0.2626	-0.4260 to 0.3473	-0.4953 to 0.2676	-0.4549 to 0.3153	-0.4491 to 0.3219	-0.4357 to 0.3368	-0.5325 to 0.2201	-0.5108 to 0.2482	-0.5144 to 0.2437	-0.1111 to 0.6080	-0.5045 to 0.2562	-0.5075 to 0.2525	-0.5288 to 0.2249	-0.5336 to 0.2186	-0.5396 to 0.2106	-0.4865 to 0.2784	-0.3739 to 0.4007	-0.4799 to 0.2862
NEGS	-0.2863 to 0.4799	-0.4351 to 0.3375	-0.4404 to 0.3316	-0.1694 to 0.5691	0.6452 to 0.9193	-0.3921 to 0.3826	-0.4644 to 0.3044	-0.6094 to 0.1089	-0.4711 to 0.2967	-0.4832 to 0.2824	0.2030 to 0.7712	-0.4094 to 0.3648	-0.4253 to 0.3481	-0.4563 to 0.3138	0.004278 to 0.6760	0.2203 to 0.7784	-0.3411 to 0.4317	-0.4590 to 0.3107	0.9395 to 0.9879	-0.2886 to 0.4779	0.01911 to 0.6839	0.3256 to 0.8195	0.09153 to 0.7207	-0.4267 to 0.3465		0.04243 to 0.6962	-0.1607 to 0.5752	0.9062 to 0.9810	-0.3108 to 0.4589	0.05787 to 0.7041	-0.3152 to 0.4551	-0.4201 to 0.3536	0.9600 to 0.9921	0.4783 to 0.8712	0.2434 to 0.7879	0.5197 to 0.8839	0.07462 to 0.7124	-0.2854 to 0.4807	-0.4126 to 0.3615	-0.3196 to 0.4511	-0.2468 to 0.5119	0.4142 to 0.8505	-0.2538 to 0.5064	-0.4288 to 0.3443	0.005954 to 0.6769	-0.2825 to 0.4830	-0.3735 to 0.4011	-0.5516 to 0.1942	-0.2163 to 0.5353
NEGS	-0.3209 to 0.4500	-0.3789 to 0.3957	-0.2989 to 0.4692	-0.4911 to 0.2728	-0.08260 to 0.6259	-0.4664 to 0.3022	-0.4384 to 0.3338	-0.5446 to 0.2038	-0.4528 to 0.3178	-0.4810 to 0.2849	-0.3390 to 0.4337	-0.5408 to 0.2090	-0.5043 to 0.2565	-0.3892 to 0.3855	0.4958 to 0.8767	0.1126 to 0.7308	-0.07877 to 0.6282	-0.3996 to 0.3750	0.01184 to 0.6800	-0.2507 to 0.5088	-0.01702 to 0.6642	-0.07425 to 0.6309	0.3585 to 0.8314	-0.3692 to 0.4052	0.04243 to 0.6962		-0.05331 to 0.6434	0.1579 to 0.7516	-0.2030 to 0.5452	0.02915 to 0.6892	-0.1300 to 0.5958	0.3182 to 0.8167	-0.01850 to 0.6634	-0.04506 to 0.6482	-0.4138 to 0.3602	-0.1138 to 0.6063	0.1930 to 0.7669	-0.4876 to 0.2770	-0.4595 to 0.3101	-0.3843 to 0.3904	-0.4822 to 0.2835	-0.1281 to 0.5971	-0.2950 to 0.4725	-0.5965 to 0.1290	-0.3606 to 0.4135	-0.5478 to 0.1995	-0.5331 to 0.2193	-0.4438 to 0.3278	-0.2056 to 0.5433
NEGS	0.09199 to 0.7209	-0.1660 to 0.5716	-0.3157 to 0.4546	-0.1425 to 0.5875	-0.1244 to 0.5995	-0.2128 to 0.5379	-0.2806 to 0.4847	-0.1813 to 0.5608	-0.1055 to 0.6116	0.06392 to 0.7071	-0.2209 to 0.5318	0.05461 to 0.7024	-0.01444 to 0.6657	-0.2363 to 0.5201	0.007348 to 0.6776	0.1877 to 0.7647	0.4330 to 0.8567	-0.3495 to 0.4239	-0.2481 to 0.5109	0.4291 to 0.8555	0.6800 to 0.9284	0.3976 to 0.8449	-0.07300 to 0.6317	-0.5319 to 0.2209	-0.1607 to 0.5752	-0.05331 to 0.6434		-0.08025 to 0.6273	0.5860 to 0.9031	0.5408 to 0.8901	0.3630 to 0.8330	0.09572 to 0.7227	-0.1518 to 0.5812	0.07145 to 0.7109	-0.3930 to 0.3817	-0.3039 to 0.4649	0.03696 to 0.6933	0.07656 to 0.7134	0.1973 to 0.7688	0.4197 to 0.8524	-0.1348 to 0.5926	0.2989 to 0.8095	0.3168 to 0.8162	-0.01222 to 0.6669	0.1196 to 0.7341	0.04756 to 0.6988	-0.2766 to 0.4879	-0.2855 to 0.4805	-0.3453 to 0.4279
NEGS	-0.2398 to 0.5174	-0.3699 to 0.4046	-0.3776 to 0.3970	-0.2522 to 0.5077	0.5879 to 0.9036	-0.3410 to 0.4318	-0.4324 to 0.3403	-0.5305 to 0.2227	-0.4699 to 0.2981	-0.4607 to 0.3088	0.2117 to 0.7748	-0.4524 to 0.3182	-0.4565 to 0.3136	-0.4525 to 0.3181	0.02116 to 0.6850	0.1366 to 0.7419	-0.2651 to 0.4974	-0.4595 to 0.3101	0.8858 to 0.9767	-0.2336 to 0.5222	0.1232 to 0.7358	0.3563 to 0.8306	0.2511 to 0.7910	-0.4630 to 0.3061	0.9062 to 0.9810	0.1579 to 0.7516	-0.08025 to 0.6273		-0.2316 to 0.5238	0.1286 to 0.7383	-0.2416 to 0.5160	-0.4185 to 0.3553	0.9046 to 0.9807	0.3158 to 0.8159	0.1151 to 0.7320	0.5846 to 0.9027	-0.05053 to 0.6451	-0.3029 to 0.4657	-0.3757 to 0.3989	-0.2991 to 0.4690	-0.2636 to 0.4986	0.4043 to 0.8472	-0.1794 to 0.5622	-0.4746 to 0.2925	0.01588 to 0.6822	-0.3045 to 0.4644	-0.3741 to 0.4005	-0.4650 to 0.3038	-0.1004 to 0.6148
NEGS	0.02924 to 0.6893	-0.3815 to 0.3931	-0.3905 to 0.3842	-0.2742 to 0.4900	-0.3653 to 0.4090	-0.3045 to 0.4644	-0.3563 to 0.4175	-0.2898 to 0.4769	-0.3580 to 0.4159	-0.2410 to 0.5165	-0.4052 to 0.3693	-0.2083 to 0.5413	-0.2828 to 0.4828	-0.1729 to 0.5667	-0.01429 to 0.6657	-0.1248 to 0.5992	0.9001 to 0.9797	-0.4086 to 0.3656	-0.4239 to 0.3496	0.9118 to 0.9822	0.8434 to 0.9674	0.5647 to 0.8971	-0.1198 to 0.6025	-0.4995 to 0.2624	-0.3108 to 0.4589	-0.2030 to 0.5452	0.5860 to 0.9031	-0.2316 to 0.5238		0.6750 to 0.9271	0.8995 to 0.9796	-0.1253 to 0.5989	-0.3386 to 0.4340	-0.2308 to 0.5244	-0.4514 to 0.3193	-0.4144 to 0.3596	-0.1636 to 0.5732	-0.2230 to 0.5303	0.1140 to 0.7314	0.3602 to 0.8320	-0.2048 to 0.5439	0.2039 to 0.7716	0.7084 to 0.9356	-0.1396 to 0.5894	-0.1444 to 0.5863	0.08510 to 0.7176	-0.3205 to 0.4503	-0.2491 to 0.5102	-0.4076 to 0.3667
NEGS	-0.1410 to 0.5885	-0.4467 to 0.3246	-0.3862 to 0.3885	-0.2403 to 0.5170	-0.1252 to 0.5990	-0.3216 to 0.4494	-0.3787 to 0.3960	-0.4978 to 0.2646	-0.4174 to 0.3565	-0.4346 to 0.3380	-0.2711 to 0.4924	-0.2863 to 0.4799	-0.3111 to 0.4587	-0.2890 to 0.4776	0.1704 to 0.7571	0.1012 to 0.7254	0.6283 to 0.9148	-0.3344 to 0.4379	-0.05721 to 0.6411	0.7225 to 0.9391	0.7871 to 0.9546	0.8073 to 0.9593	0.1673 to 0.7557	-0.4989 to 0.2632	0.05787 to 0.7041	0.02915 to 0.6892	0.5408 to 0.8901	0.1286 to 0.7383	0.6750 to 0.9271		0.6342 to 0.9164	-0.1258 to 0.5986	0.02553 to 0.6873	0.003663 to 0.6756	-0.2286 to 0.5260	-0.2062 to 0.5429	-0.1146 to 0.6058	-0.2761 to 0.4884	-0.1322 to 0.5943	0.08705 to 0.7185	-0.2664 to 0.4963	0.3826 to 0.8398	0.3579 to 0.8312	-0.2404 to 0.5170	-0.1457 to 0.5854	-0.1333 to 0.5937	-0.4040 to 0.3704	-0.4599 to 0.3096	-0.3589 to 0.4151
NEGS	-0.06908 to 0.6341	-0.4935 to 0.2698	-0.3948 to 0.3798	-0.3436 to 0.4295	-0.4380 to 0.3342	-0.3539 to 0.4198	-0.3975 to 0.3771	-0.4091 to 0.3652	-0.4790 to 0.2874	-0.4314 to 0.3415	-0.5288 to 0.2249	-0.3647 to 0.4096	-0.4260 to 0.3473	-0.1725 to 0.5670	0.05722 to 0.7037	-0.1622 to 0.5741	0.9398 to 0.9880	-0.4654 to 0.3033	-0.4460 to 0.3254	0.9193 to 0.9837	0.7717 to 0.9510	0.5283 to 0.8865	-0.1018 to 0.6140	-0.4549 to 0.3154	-0.3152 to 0.4551	-0.1300 to 0.5958	0.3630 to 0.8330	-0.2416 to 0.5160	0.8995 to 0.9796	0.6342 to 0.9164		-0.1471 to 0.5844	-0.3696 to 0.4048	-0.2985 to 0.4696	-0.4799 to 0.2863	-0.4234 to 0.3500	-0.1527 to 0.5807	-0.3477 to 0.4257	-0.005617 to 0.6706	0.2188 to 0.7778	-0.2542 to 0.5061	0.1533 to 0.7495	0.5786 to 0.9011	-0.2421 to 0.5156	-0.2545 to 0.5058	-0.02044 to 0.6623	-0.3510 to 0.4225	-0.2715 to 0.4921	-0.4293 to 0.3437
NEGS	-0.2377 to 0.5191	-0.2265 to 0.5277	-0.2324 to 0.5231	-0.4309 to 0.3420	-0.4548 to 0.3155	-0.3404 to 0.4324	-0.2423 to 0.5155	-0.3745 to 0.4000	-0.1318 to 0.5946	-0.2503 to 0.5092	-0.4267 to 0.3466	-0.2605 to 0.5011	-0.2586 to 0.5026	-0.4478 to 0.3234	0.01346 to 0.6809	0.07324 to 0.7118	-0.002123 to 0.6725	-0.2841 to 0.4817	-0.4754 to 0.2917	-0.1992 to 0.5480	-0.1424 to 0.5876	-0.2842 to 0.4816	-0.09775 to 0.6165	-0.4993 to 0.2626	-0.4201 to 0.3536	0.3182 to 0.8167	0.09572 to 0.7227	-0.4185 to 0.3553	-0.1253 to 0.5989	-0.1258 to 0.5986	-0.1471 to 0.5844		-0.4779 to 0.2886	-0.2111 to 0.5392	-0.5156 to 0.2421	-0.5148 to 0.2432	0.3576 to 0.8311	-0.3429 to 0.4301	-0.3211 to 0.4498	-0.2700 to 0.4933	-0.4796 to 0.2867	-0.3355 to 0.4369	-0.2427 to 0.5151	-0.3646 to 0.4096	-0.4177 to 0.3562	-0.4748 to 0.2923	-0.4887 to 0.2757	-0.4010 to 0.3735	-0.3889 to 0.3858
NEGS	-0.2793 to 0.4857	-0.3932 to 0.3814	-0.4371 to 0.3352	-0.1466 to 0.5848	0.7051 to 0.9348	-0.3687 to 0.4057	-0.4821 to 0.2837	-0.5770 to 0.1581	-0.4696 to 0.2985	-0.4370 to 0.3354	0.2794 to 0.8021	-0.3693 to 0.4051	-0.3876 to 0.3871	-0.4426 to 0.3291	-0.03468 to 0.6542	0.1855 to 0.7637	-0.3836 to 0.3911	-0.4005 to 0.3740	0.9707 to 0.9942	-0.3268 to 0.4448	-0.009725 to 0.6683	0.2917 to 0.8068	0.1095 to 0.7293	-0.4260 to 0.3473	0.9600 to 0.9921	-0.01850 to 0.6634	-0.1518 to 0.5812	0.9046 to 0.9807	-0.3386 to 0.4340	0.02553 to 0.6873	-0.3696 to 0.4048	-0.4779 to 0.2886		0.4739 to 0.8698	0.2414 to 0.7871	0.5838 to 0.9025	-0.02598 to 0.6592	-0.2363 to 0.5201	-0.3797 to 0.3950	-0.3105 to 0.4591	-0.2154 to 0.5360	0.4161 to 0.8512	-0.2706 to 0.4929	-0.4003 to 0.3742	0.08055 to 0.7154	-0.2639 to 0.4983	-0.3436 to 0.4294	-0.5023 to 0.2589	-0.1446 to 0.5861
NEGS	-0.03180 to 0.6559	-0.3420 to 0.4309	-0.4128 to 0.3613	0.2146 to 0.7761	0.4018 to 0.8464	-0.3217 to 0.4493	-0.3699 to 0.4045	-0.5786 to 0.1557	-0.2019 to 0.5460	-0.01704 to 0.6642	0.04311 to 0.6965	0.1592 to 0.7522	0.08832 to 0.7192	-0.4188 to 0.3550	0.03908 to 0.6944	0.6079 to 0.9092	-0.2976 to 0.4703	-0.4519 to 0.3188	0.3863 to 0.8411	-0.2571 to 0.5038	0.03523 to 0.6924	0.1431 to 0.7449	-0.1349 to 0.5926	-0.4953 to 0.2676	0.4783 to 0.8712	-0.04506 to 0.6482	0.07145 to 0.7109	0.3158 to 0.8159	-0.2308 to 0.5244	0.003663 to 0.6756	-0.2985 to 0.4696	-0.2111 to 0.5392	0.4739 to 0.8698		0.09691 to 0.7233	0.1485 to 0.7474	0.4734 to 0.8697	0.1344 to 0.7410	-0.009074 to 0.6686	0.1175 to 0.7331	-0.1355 to 0.5922	0.4168 to 0.8514	-0.2375 to 0.5192	-0.07884 to 0.6282	0.4113 to 0.8495	0.03937 to 0.6946	-0.2902 to 0.4766	-0.4346 to 0.3380	-0.2369 to 0.5196
NEGS	-0.2216 to 0.5314	-0.3633 to 0.4109	-0.4330 to 0.3397	-0.2908 to 0.4761	0.09039 to 0.7202	-0.2830 to 0.4827	-0.2859 to 0.4802	-0.4456 to 0.3259	-0.1579 to 0.5771	-0.4422 to 0.3297	0.2356 to 0.7847	-0.1258 to 0.5985	-0.1899 to 0.5547	-0.5144 to 0.2436	-0.3531 to 0.4206	-0.1626 to 0.5739	-0.4986 to 0.2636	-0.5316 to 0.2213	0.2772 to 0.8012	-0.4243 to 0.3491	-0.3255 to 0.4459	-0.05910 to 0.6400	-0.2766 to 0.4879	-0.4549 to 0.3153	0.2434 to 0.7879	-0.4138 to 0.3602	-0.3930 to 0.3817	0.1151 to 0.7320	-0.4514 to 0.3193	-0.2286 to 0.5260	-0.4799 to 0.2863	-0.5156 to 0.2421	0.2414 to 0.7871	0.09691 to 0.7233		0.03026 to 0.6898	-0.2339 to 0.5220	-0.002946 to 0.6720	-0.5003 to 0.2614	-0.3933 to 0.3814	-0.1462 to 0.5851	0.1444 to 0.7455	-0.2759 to 0.4885	0.03345 to 0.6915	-0.1839 to 0.5590	-0.3072 to 0.4621	-0.04388 to 0.6489	-0.5059 to 0.2544	-0.3506 to 0.4230
NEGS	-0.02585 to 0.6593	-0.4538 to 0.3167	-0.4478 to 0.3233	-0.2003 to 0.5472	0.3418 to 0.8254	0.08824 to 0.7191	-0.5009 to 0.2607	-0.4515 to 0.3192	-0.3707 to 0.4038	-0.4347 to 0.3378	0.2950 to 0.8081	-0.3614 to 0.4127	-0.4412 to 0.3307	-0.4572 to 0.3127	-0.1903 to 0.5544	-0.01052 to 0.6678	-0.4458 to 0.3256	-0.5167 to 0.2407	0.5521 to 0.8935	-0.4026 to 0.3719	-0.1652 to 0.5721	0.005839 to 0.6768	0.02202 to 0.6855	-0.4491 to 0.3219	0.5197 to 0.8839	-0.1138 to 0.6063	-0.3039 to 0.4649	0.5846 to 0.9027	-0.4144 to 0.3596	-0.2062 to 0.5429	-0.4234 to 0.3500	-0.5148 to 0.2432	0.5838 to 0.9025	0.1485 to 0.7474	0.03026 to 0.6898		-0.1650 to 0.5722	-0.3121 to 0.4577	-0.4116 to 0.3626	-0.3652 to 0.4091	-0.2978 to 0.4701	0.09228 to 0.7211	-0.3689 to 0.4055	-0.4640 to 0.3049	-0.07210 to 0.6322	-0.3343 to 0.4380	-0.3847 to 0.3900	-0.2983 to 0.4697	-0.03087 to 0.6564
NEGS	-0.07712 to 0.6292	-0.4016 to 0.3729	-0.3964 to 0.3783	-0.1163 to 0.6047	-0.03846 to 0.6521	-0.3947 to 0.3800	-0.3994 to 0.3752	-0.5895 to 0.1395	-0.2381 to 0.5188	-0.1616 to 0.5746	-0.3017 to 0.4668	-0.09029 to 0.6211	-0.1328 to 0.5940	-0.3561 to 0.4178	0.1653 to 0.7549	0.5807 to 0.9016	-0.1047 to 0.6121	-0.5132 to 0.2452	-0.07289 to 0.6318	-0.2170 to 0.5348	-0.001215 to 0.6730	-0.05754 to 0.6409	-0.1901 to 0.5546	-0.4357 to 0.3368	0.07462 to 0.7124	0.1930 to 0.7669	0.03696 to 0.6933	-0.05053 to 0.6451	-0.1636 to 0.5732	-0.1146 to 0.6058	-0.1527 to 0.5807	0.3576 to 0.8311	-0.02598 to 0.6592	0.4734 to 0.8697	-0.2339 to 0.5220	-0.1650 to 0.5722		-0.06835 to 0.6345	-0.1018 to 0.6139	0.04908 to 0.6996	-0.2270 to 0.5272	0.1388 to 0.7430	-0.1783 to 0.5629	-0.1877 to 0.5563	0.02437 to 0.6867	-0.1263 to 0.5982	-0.3212 to 0.4497	-0.3863 to 0.3884	-0.3815 to 0.3931
NEGS	0.08899 to 0.7195	-0.1738 to 0.5661	-0.2805 to 0.4847	0.008096 to 0.6780	-0.1533 to 0.5802	-0.2375 to 0.5192	-0.2032 to 0.5451	-0.2784 to 0.4865	-0.01449 to 0.6656	0.3579 to 0.8312	-0.2447 to 0.5136	0.4397 to 0.8589	0.4140 to 0.8504	-0.3164 to 0.4540	-0.3865 to 0.3883	0.06481 to 0.7076	-0.3395 to 0.4332	-0.4790 to 0.2874	-0.3004 to 0.4680	-0.3160 to 0.4544	-0.1433 to 0.5870	-0.2789 to 0.4860	-0.3836 to 0.3911	-0.5325 to 0.2201	-0.2854 to 0.4807	-0.4876 to 0.2770	0.07656 to 0.7134	-0.3029 to 0.4657	-0.2230 to 0.5303	-0.2761 to 0.4884	-0.3477 to 0.4257	-0.3429 to 0.4301	-0.2363 to 0.5201	0.1344 to 0.7410	-0.002946 to 0.6720	-0.3121 to 0.4577	-0.06835 to 0.6345		0.2314 to 0.7830	0.3459 to 0.8269	0.1719 to 0.7578	0.2272 to 0.7813	-0.05819 to 0.6405	0.7843 to 0.9539	0.3376 to 0.8239	0.1929 to 0.7669	0.5163 to 0.8829	0.03059 to 0.6900	-0.2074 to 0.5419
NEGS	0.08014 to 0.7152	-0.2491 to 0.5101	-0.1217 to 0.6012	0.07925 to 0.7147	-0.2941 to 0.4733	-0.3720 to 0.4025	-0.1393 to 0.5897	-0.3475 to 0.4259	-0.2686 to 0.4945	0.3018 to 0.8106	-0.4226 to 0.3510	0.2119 to 0.7749	0.1494 to 0.7478	-0.1805 to 0.5614	-0.3157 to 0.4546	-0.04724 to 0.6470	0.02835 to 0.6888	-0.3722 to 0.4023	-0.4616 to 0.3077	-0.007983 to 0.6692	0.1200 to 0.7343	-0.1412 to 0.5884	-0.3020 to 0.4666	-0.5108 to 0.2482	-0.4126 to 0.3615	-0.4595 to 0.3101	0.1973 to 0.7688	-0.3757 to 0.3989	0.1140 to 0.7314	-0.1322 to 0.5943	-0.005617 to 0.6706	-0.3211 to 0.4498	-0.3797 to 0.3950	-0.009074 to 0.6686	-0.5003 to 0.2614	-0.4116 to 0.3626	-0.1018 to 0.6139	0.2314 to 0.7830		0.6598 to 0.9231	0.06654 to 0.7084	0.06259 to 0.7064	0.03893 to 0.6944	0.03047 to 0.6899	0.5810 to 0.9017	0.4821 to 0.8724	-0.1394 to 0.5896	0.1200 to 0.7343	-0.1628 to 0.5738
NEGS	0.2553 to 0.7926	-0.3297 to 0.4421	-0.3569 to 0.4170	-0.07086 to 0.6330	-0.2549 to 0.5055	-0.2697 to 0.4936	-0.3243 to 0.4470	-0.3652 to 0.4090	-0.1569 to 0.5778	0.3558 to 0.8304	-0.4072 to 0.3672	0.3069 to 0.8125	0.2071 to 0.7729	-0.1454 to 0.5856	-0.1429 to 0.5873	0.1091 to 0.7291	0.1993 to 0.7696	-0.5070 to 0.2530	-0.4044 to 0.3701	0.2128 to 0.7753	0.3634 to 0.8331	0.05043 to 0.7003	-0.2818 to 0.4837	-0.5144 to 0.2437	-0.3196 to 0.4511	-0.3843 to 0.3904	0.4197 to 0.8524	-0.2991 to 0.4690	0.3602 to 0.8320	0.08705 to 0.7185	0.2188 to 0.7778	-0.2700 to 0.4933	-0.3105 to 0.4591	0.1175 to 0.7331	-0.3933 to 0.3814	-0.3652 to 0.4091	0.04908 to 0.6996	0.3459 to 0.8269	0.6598 to 0.9231		0.01689 to 0.6828	0.2278 to 0.7815	0.2479 to 0.7896	0.2333 to 0.7838	0.4805 to 0.8719	0.6659 to 0.9247	-0.07473 to 0.6307	-0.08849 to 0.6222	-0.3354 to 0.4370
NEGS	-0.2200 to 0.5325	-0.3871 to 0.3876	-0.4030 to 0.3714	-0.2689 to 0.4942	-0.1358 to 0.5920	-0.4340 to 0.3386	-0.4326 to 0.3401	-0.4597 to 0.3099	-0.3952 to 0.3794	-0.1310 to 0.5952	-0.3487 to 0.4246	-0.06794 to 0.6347	-0.1298 to 0.5959	0.1056 to 0.7275	-0.1767 to 0.5641	-0.1932 to 0.5523	-0.2754 to 0.4889	-0.4893 to 0.2749	-0.2678 to 0.4951	-0.2575 to 0.5035	-0.1379 to 0.5906	-0.2028 to 0.5453	-0.4036 to 0.3709	-0.1111 to 0.6080	-0.2468 to 0.5119	-0.4822 to 0.2835	-0.1348 to 0.5926	-0.2636 to 0.4986	-0.2048 to 0.5439	-0.2664 to 0.4963	-0.2542 to 0.5061	-0.4796 to 0.2867	-0.2154 to 0.5360	-0.1355 to 0.5922	-0.1462 to 0.5851	-0.2978 to 0.4701	-0.2270 to 0.5272	0.1719 to 0.7578	0.06654 to 0.7084	0.01689 to 0.6828		0.07272 to 0.7115	-0.07743 to 0.6290	0.08933 to 0.7197	0.07250 to 0.7114	-0.1013 to 0.6143	0.06608 to 0.7082	0.01476 to 0.6816	-0.2310 to 0.5242
NEGS	-0.01152 to 0.6673	-0.4453 to 0.3262	-0.4272 to 0.3460	-0.09652 to 0.6172	0.2294 to 0.7822	-0.3791 to 0.3956	-0.4575 to 0.3124	-0.4867 to 0.2781	-0.4347 to 0.3379	-0.2566 to 0.5042	-0.01956 to 0.6628	-0.1474 to 0.5842	-0.2112 to 0.5391	-0.3065 to 0.4627	0.02181 to 0.6854	0.3268 to 0.8199	0.1422 to 0.7445	-0.3783 to 0.3963	0.2853 to 0.8043	0.1794 to 0.7611	0.5062 to 0.8798	0.5762 to 0.9004	0.006609 to 0.6772	-0.5045 to 0.2562	0.4142 to 0.8505	-0.1281 to 0.5971	0.2989 to 0.8095	0.4043 to 0.8472	0.2039 to 0.7716	0.3826 to 0.8398	0.1533 to 0.7495	-0.3355 to 0.4369	0.4161 to 0.8512	0.4168 to 0.8514	0.1444 to 0.7455	0.09228 to 0.7211	0.1388 to 0.7430	0.2272 to 0.7813	0.06259 to 0.7064	0.2278 to 0.7815	0.07272 to 0.7115		0.2861 to 0.8047	0.1254 to 0.7368	0.2779 to 0.8015	0.1072 to 0.7282	0.1167 to 0.7327	-0.2989 to 0.4692	-0.2790 to 0.4859
NEGS	-0.05796 to 0.6407	-0.2496 to 0.5098	-0.3566 to 0.4173	-0.3353 to 0.4370	-0.3290 to 0.4428	-0.3619 to 0.4122	-0.3001 to 0.4682	-0.2836 to 0.4822	-0.3307 to 0.4412	-0.2063 to 0.5428	-0.2474 to 0.5115	-0.2088 to 0.5409	-0.2324 to 0.5231	-0.2068 to 0.5424	-0.1406 to 0.5888	-0.1924 to 0.5529	0.6110 to 0.9101	-0.3924 to 0.3823	-0.3484 to 0.4249	0.5665 to 0.8976	0.6270 to 0.9144	0.4378 to 0.8583	-0.1371 to 0.5911	-0.5075 to 0.2525	-0.2538 to 0.5064	-0.2950 to 0.4725	0.3168 to 0.8162	-0.1794 to 0.5622	0.7084 to 0.9356	0.3579 to 0.8312	0.5786 to 0.9011	-0.2427 to 0.5151	-0.2706 to 0.4929	-0.2375 to 0.5192	-0.2759 to 0.4885	-0.3689 to 0.4055	-0.1783 to 0.5629	-0.05819 to 0.6405	0.03893 to 0.6944	0.2479 to 0.7896	-0.07743 to 0.6290	0.2861 to 0.8047		0.01194 to 0.6801	-0.1340 to 0.5932	0.05491 to 0.7026	-0.06802 to 0.6347	-0.07806 to 0.6286	-0.3152 to 0.4550
NEGS	0.01959 to 0.6842	-0.2784 to 0.4864	-0.3663 to 0.4080	-0.1109 to 0.6082	-0.3460 to 0.4272	-0.2299 to 0.5251	-0.2551 to 0.5054	-0.2706 to 0.4928	-0.05111 to 0.6447	0.1160 to 0.7324	-0.3612 to 0.4129	0.3719 to 0.8361	0.3017 to 0.8106	-0.3243 to 0.4470	-0.4312 to 0.3416	-0.09182 to 0.6202	-0.2410 to 0.5164	-0.4496 to 0.3214	-0.4581 to 0.3117	-0.1846 to 0.5585	-0.1594 to 0.5761	-0.2542 to 0.5061	-0.4659 to 0.3027	-0.5288 to 0.2249	-0.4288 to 0.3443	-0.5965 to 0.1290	-0.01222 to 0.6669	-0.4746 to 0.2925	-0.1396 to 0.5894	-0.2404 to 0.5170	-0.2421 to 0.5156	-0.3646 to 0.4096	-0.4003 to 0.3742	-0.07884 to 0.6282	0.03345 to 0.6915	-0.4640 to 0.3049	-0.1877 to 0.5563	0.7843 to 0.9539	0.03047 to 0.6899	0.2333 to 0.7838	0.08933 to 0.7197	0.1254 to 0.7368	0.01194 to 0.6801		0.01674 to 0.6827	0.1065 to 0.7279	0.5063 to 0.8799	-0.1137 to 0.6064	-0.3926 to 0.3821
NEGS	-0.008527 to 0.6689	-0.1609 to 0.5751	-0.3247 to 0.4466	0.1948 to 0.7677	0.1311 to 0.7394	-0.3407 to 0.4321	-0.2984 to 0.4696	-0.3716 to 0.4029	-0.2286 to 0.5261	0.2780 to 0.8015	-0.1492 to 0.5831	0.2774 to 0.8013	0.2192 to 0.7779	-0.2945 to 0.4730	-0.2258 to 0.5281	0.2297 to 0.7823	-0.2352 to 0.5210	-0.3890 to 0.3857	-0.006427 to 0.6701	-0.2231 to 0.5302	0.03947 to 0.6946	-0.03619 to 0.6534	-0.1722 to 0.5673	-0.5336 to 0.2186	0.005954 to 0.6769	-0.3606 to 0.4135	0.1196 to 0.7341	0.01588 to 0.6822	-0.1444 to 0.5863	-0.1457 to 0.5854	-0.2545 to 0.5058	-0.4177 to 0.3562	0.08055 to 0.7154	0.4113 to 0.8495	-0.1839 to 0.5590	-0.07210 to 0.6322	0.02437 to 0.6867	0.3376 to 0.8239	0.5810 to 0.9017	0.4805 to 0.8719	0.07250 to 0.7114	0.2779 to 0.8015	-0.1340 to 0.5932	0.01674 to 0.6827		0.4552 to 0.8639	-0.1035 to 0.6128	0.01851 to 0.6836	0.07153 to 0.7109
NEGS	0.1128 to 0.7309	-0.4043 to 0.3701	-0.4104 to 0.3638	0.1266 to 0.7374	-0.1542 to 0.5796	-0.4480 to 0.3232	-0.3856 to 0.3891	-0.3861 to 0.3886	-0.3650 to 0.4093	0.1128 to 0.7309	-0.3863 to 0.3884	0.02105 to 0.6850	-0.09210 to 0.6200	-0.2847 to 0.4812	-0.3357 to 0.4367	-0.1749 to 0.5653	-0.05416 to 0.6429	-0.5213 to 0.2348	-0.3318 to 0.4402	-0.02540 to 0.6595	0.08595 to 0.7180	-0.04746 to 0.6468	-0.3479 to 0.4254	-0.5396 to 0.2106	-0.2825 to 0.4830	-0.5478 to 0.1995	0.04756 to 0.6988	-0.3045 to 0.4644	0.08510 to 0.7176	-0.1333 to 0.5937	-0.02044 to 0.6623	-0.4748 to 0.2923	-0.2639 to 0.4983	0.03937 to 0.6946	-0.3072 to 0.4621	-0.3343 to 0.4380	-0.1263 to 0.5982	0.1929 to 0.7669	0.4821 to 0.8724	0.6659 to 0.9247	-0.1013 to 0.6143	0.1072 to 0.7282	0.05491 to 0.7026	0.1065 to 0.7279	0.4552 to 0.8639		0.06059 to 0.7054	-0.08687 to 0.6232	-0.2382 to 0.5187
NEGS	-0.2090 to 0.5408	-0.4251 to 0.3483	-0.4266 to 0.3466	-0.2090 to 0.5408	-0.2921 to 0.4750	-0.4864 to 0.2785	-0.4432 to 0.3285	-0.2931 to 0.4742	-0.4493 to 0.3217	-0.2047 to 0.5439	-0.3827 to 0.3920	-0.2588 to 0.5024	-0.2655 to 0.4970	-0.3649 to 0.4094	-0.4685 to 0.2997	-0.3438 to 0.4293	-0.3629 to 0.4113	-0.4494 to 0.3215	-0.3684 to 0.4059	-0.3868 to 0.3879	-0.2921 to 0.4750	-0.3643 to 0.4099	-0.4046 to 0.3698	-0.4865 to 0.2784	-0.3735 to 0.4011	-0.5331 to 0.2193	-0.2766 to 0.4879	-0.3741 to 0.4005	-0.3205 to 0.4503	-0.4040 to 0.3704	-0.3510 to 0.4225	-0.4887 to 0.2757	-0.3436 to 0.4294	-0.2902 to 0.4766	-0.04388 to 0.6489	-0.3847 to 0.3900	-0.3212 to 0.4497	0.5163 to 0.8829	-0.1394 to 0.5896	-0.07473 to 0.6307	0.06608 to 0.7082	0.1167 to 0.7327	-0.06802 to 0.6347	0.5063 to 0.8799	-0.1035 to 0.6128	0.06059 to 0.7054		0.04967 to 0.6999	-0.2275 to 0.5269
NEGS	-0.1218 to 0.6012	-0.2028 to 0.5453	-0.1443 to 0.5863	-0.1304 to 0.5956	-0.3951 to 0.3796	-0.2601 to 0.5014	-0.2390 to 0.5180	-0.2247 to 0.5290	-0.4240 to 0.3494	-0.1100 to 0.6088	-0.5153 to 0.2425	-0.1710 to 0.5680	-0.1961 to 0.5502	-0.1600 to 0.5757	-0.3691 to 0.4053	-0.4145 to 0.3595	-0.2259 to 0.5281	-0.4614 to 0.3079	-0.5305 to 0.2227	-0.3295 to 0.4423	-0.2528 to 0.5072	-0.4235 to 0.3499	-0.2222 to 0.5309	-0.3739 to 0.4007	-0.5516 to 0.1942	-0.4438 to 0.3278	-0.2855 to 0.4805	-0.4650 to 0.3038	-0.2491 to 0.5102	-0.4599 to 0.3096	-0.2715 to 0.4921	-0.4010 to 0.3735	-0.5023 to 0.2589	-0.4346 to 0.3380	-0.5059 to 0.2544	-0.2983 to 0.4697	-0.3863 to 0.3884	0.03059 to 0.6900	0.1200 to 0.7343	-0.08849 to 0.6222	0.01476 to 0.6816	-0.2989 to 0.4692	-0.07806 to 0.6286	-0.1137 to 0.6064	0.01851 to 0.6836	-0.08687 to 0.6232	0.04967 to 0.6999		0.4791 to 0.8715
NEGS	-0.2802 to 0.4850	-0.1166 to 0.6045	-0.1148 to 0.6057	0.006416 to 0.6771	-0.06868 to 0.6343	-0.2783 to 0.4865	-0.1709 to 0.5681	-0.3243 to 0.4470	-0.4285 to 0.3446	-0.2392 to 0.5179	-0.2814 to 0.4839	-0.2910 to 0.4759	-0.2428 to 0.5151	-0.3853 to 0.3894	-0.2733 to 0.4907	-0.2633 to 0.4988	-0.3735 to 0.4010	-0.3229 to 0.4482	-0.1276 to 0.5974	-0.4428 to 0.3289	-0.2976 to 0.4703	-0.3154 to 0.4549	0.2151 to 0.7763	-0.4799 to 0.2862	-0.2163 to 0.5353	-0.2056 to 0.5433	-0.3453 to 0.4279	-0.1004 to 0.6148	-0.4076 to 0.3667	-0.3589 to 0.4151	-0.4293 to 0.3437	-0.3889 to 0.3858	-0.1446 to 0.5861	-0.2369 to 0.5196	-0.3506 to 0.4230	-0.03087 to 0.6564	-0.3815 to 0.3931	-0.2074 to 0.5419	-0.1628 to 0.5738	-0.3354 to 0.4370	-0.2310 to 0.5242	-0.2790 to 0.4859	-0.3152 to 0.4550	-0.3926 to 0.3821	0.07153 to 0.7109	-0.2382 to 0.5187	-0.2275 to 0.5269	0.4791 to 0.8715
NEGS	0.08524 to 0.7177	-0.4709 to 0.2969	-0.3609 to 0.4132	-0.2305 to 0.5246	-0.3849 to 0.3898	-0.3210 to 0.4499	-0.3640 to 0.4103	-0.3922 to 0.3825	-0.4265 to 0.3467	-0.3019 to 0.4666	-0.4984 to 0.2638	-0.2129 to 0.5379	-0.3031 to 0.4656	-0.1392 to 0.5898	-0.01072 to 0.6677	-0.1311 to 0.5951	0.8516 to 0.9692	-0.4908 to 0.2731	-0.4390 to 0.3331	0.8665 to 0.9725	0.7860 to 0.9543	0.5110 to 0.8813	-0.1305 to 0.5955	-0.4720 to 0.2956	-0.3189 to 0.4518	-0.2584 to 0.5028	0.4518 to 0.8628	-0.2586 to 0.5026	0.8955 to 0.9787	0.5891 to 0.9040	0.9082 to 0.9814	-0.2183 to 0.5339	-0.3507 to 0.4228	-0.2130 to 0.5378	-0.4036 to 0.3709	-0.3999 to 0.3746	-0.1420 to 0.5878	-0.1309 to 0.5952	0.1885 to 0.7650	0.4568 to 0.8644	-0.1200 to 0.6023	0.2769 to 0.8011	0.6231 to 0.9134	-0.02791 to 0.6581	-0.08124 to 0.6267	0.2342 to 0.7841	-0.1763 to 0.5643	-0.1567 to 0.5780	-0.3744 to 0.4001
Imvanex dose 1	-0.3821 to 0.3926	-0.1400 to 0.5892	0.4604 to 0.8656	-0.4737 to 0.2936	-0.3273 to 0.4443	-0.4903 to 0.2737	0.1345 to 0.7410	-0.6417 to 0.05629	-0.4425 to 0.3293	-0.4294 to 0.3437	-0.5332 to 0.2192	-0.4120 to 0.3621	-0.3588 to 0.4152	0.1858 to 0.7638	-0.2028 to 0.5453	-0.4891 to 0.2752	-0.3493 to 0.4241	-0.4543 to 0.3160	-0.4411 to 0.3309	-0.4121 to 0.3620	-0.3496 to 0.4239	-0.4308 to 0.3421	-0.1404 to 0.5889	0.1625 to 0.7536	-0.4595 to 0.3101	-0.3085 to 0.4609	-0.3761 to 0.3984	-0.4055 to 0.3689	-0.4010 to 0.3735	-0.4099 to 0.3643	-0.3756 to 0.3989	-0.3698 to 0.4046	-0.4433 to 0.3284	-0.5024 to 0.2588	-0.4867 to 0.2781	-0.4571 to 0.3128	-0.4575 to 0.3124	-0.3687 to 0.4057	-0.1599 to 0.5757	-0.3823 to 0.3923	-0.001154 to 0.6730	-0.4396 to 0.3325	-0.3755 to 0.3991	-0.4429 to 0.3289	-0.3507 to 0.4228	-0.4464 to 0.3249	-0.4161 to 0.3578	-0.03067 to 0.6565	-0.1001 to 0.6150
Imvanex dose 1	-0.2349 to 0.5212	-0.2805 to 0.4848	-0.2243 to 0.5293	-0.2111 to 0.5392	-0.1746 to 0.5655	-0.4520 to 0.3186	-0.2848 to 0.4811	-0.3199 to 0.4509	-0.3315 to 0.4405	0.03121 to 0.6903	-0.3095 to 0.4600	-0.05457 to 0.6427	0.08644 to 0.7182	-0.3237 to 0.4475	-0.1679 to 0.5702	0.01291 to 0.6806	-0.3174 to 0.4531	0.05637 to 0.7033	-0.2637 to 0.4984	-0.4216 to 0.3520	-0.2844 to 0.4815	-0.3727 to 0.4018	0.2147 to 0.7761	-0.5181 to 0.2389	-0.3321 to 0.4400	-0.2123 to 0.5383	-0.1338 to 0.5933	-0.2592 to 0.5021	-0.3431 to 0.4299	-0.3005 to 0.4678	-0.4168 to 0.3571	-0.2401 to 0.5171	-0.2609 to 0.5007	-0.1624 to 0.5740	-0.2680 to 0.4950	-0.3482 to 0.4252	-0.2646 to 0.4978	0.2864 to 0.8048	0.09736 to 0.7235	-0.04540 to 0.6481	-0.1013 to 0.6142	-0.009242 to 0.6686	-0.2330 to 0.5226	0.08259 to 0.7164	0.1778 to 0.7604	-0.1185 to 0.6033	0.1847 to 0.7634	0.1038 to 0.7266	0.1901 to 0.7657
Imvanex dose 1	-0.5564 to 0.1875	-0.5745 to 0.1616	-0.4979 to 0.2644	-0.5019 to 0.2595	-0.3677 to 0.4066	-0.5684 to 0.1705	-0.5674 to 0.1720	-0.4558 to 0.3143	-0.5500 to 0.1965	-0.3816 to 0.3931	-0.3642 to 0.4100	-0.4095 to 0.3647	-0.3306 to 0.4413	-0.07949 to 0.6278	-0.02254 to 0.6611	-0.1726 to 0.5669	-0.2798 to 0.4853	0.3747 to 0.8371	-0.3822 to 0.3925	-0.3995 to 0.3751	-0.4049 to 0.3695	-0.4072 to 0.3671	-0.01554 to 0.6651	-0.1861 to 0.5574	-0.4234 to 0.3500	-0.2168 to 0.5349	-0.3847 to 0.3900	-0.3966 to 0.3780	-0.3890 to 0.3857	-0.3459 to 0.4273	-0.3791 to 0.3956	-0.2813 to 0.4840	-0.3911 to 0.3835	-0.3996 to 0.3750	-0.4723 to 0.2953	-0.4735 to 0.2939	-0.3616 to 0.4125	-0.4187 to 0.3551	-0.1713 to 0.5679	-0.3613 to 0.4128	-0.1968 to 0.5497	-0.2574 to 0.5035	-0.4151 to 0.3589	-0.4606 to 0.3089	-0.2280 to 0.5265	-0.4513 to 0.3195	-0.3724 to 0.4021	-0.3384 to 0.4342	-0.2627 to 0.4993
Imvanex dose 1	-0.4526 to 0.3180	-0.009867 to 0.6682	-0.4221 to 0.3514	-0.4461 to 0.3253	-0.4200 to 0.3537	-0.3987 to 0.3759	-0.2932 to 0.4740	-0.2299 to 0.5250	-0.1858 to 0.5576	-0.1587 to 0.5766	-0.04097 to 0.6506	-0.3359 to 0.4365	-0.2275 to 0.5269	-0.3277 to 0.4440	-0.3753 to 0.3993	-0.4097 to 0.3645	-0.1694 to 0.5692	-0.07444 to 0.6308	-0.4194 to 0.3543	-0.2331 to 0.5226	-0.2063 to 0.5428	-0.2396 to 0.5176	-0.2552 to 0.5053	-0.4565 to 0.3135	-0.4257 to 0.3477	-0.3973 to 0.3773	-0.2477 to 0.5112	-0.3876 to 0.3871	-0.1162 to 0.6048	-0.3140 to 0.4561	-0.2540 to 0.5063	-0.2860 to 0.4801	-0.4114 to 0.3628	-0.4420 to 0.3298	-0.4613 to 0.3081	-0.4544 to 0.3160	-0.3900 to 0.3846	-0.3891 to 0.3856	-0.3568 to 0.4171	-0.2978 to 0.4701	-0.3875 to 0.3872	-0.3798 to 0.3949	0.2456 to 0.7888	-0.3788 to 0.3958	-0.4039 to 0.3705	-0.3203 to 0.4505	-0.3785 to 0.3961	-0.2567 to 0.5041	-0.2831 to 0.4826
Imvanex dose 1	-0.4514 to 0.3194	-0.4693 to 0.2988	-0.4495 to 0.3214	-0.4175 to 0.3564	-0.2731 to 0.4908	-0.4723 to 0.2952	-0.4809 to 0.2851	-0.4361 to 0.3363	-0.4568 to 0.3132	-0.3378 to 0.4348	-0.4825 to 0.2831	-0.3186 to 0.4521	-0.1937 to 0.5519	-0.2536 to 0.5066	0.1366 to 0.7419	-0.09832 to 0.6161	-0.2200 to 0.5325	0.1064 to 0.7279	-0.3058 to 0.4633	-0.3378 to 0.4347	-0.3314 to 0.4406	-0.3378 to 0.4348	0.4572 to 0.8646	-0.3836 to 0.3911	-0.3796 to 0.3950	-0.02764 to 0.6582	-0.2818 to 0.4836	-0.3148 to 0.4554	-0.3168 to 0.4536	-0.1910 to 0.5539	-0.3252 to 0.4461	-0.1362 to 0.5917	-0.3473 to 0.4260	-0.3710 to 0.4035	-0.4066 to 0.3677	-0.4048 to 0.3696	-0.3482 to 0.4251	-0.3382 to 0.4344	-0.3183 to 0.4523	-0.3102 to 0.4594	-0.3329 to 0.4392	-0.3410 to 0.4318	-0.3526 to 0.4210	-0.3541 to 0.4196	-0.2139 to 0.5371	-0.3662 to 0.4081	-0.3519 to 0.4217	-0.1596 to 0.5759	0.1393 to 0.7432
Imvanex dose 1	-0.4008 to 0.3738	-0.5088 to 0.2508	-0.4579 to 0.3120	-0.3188 to 0.4518	0.3433 to 0.8259	-0.5618 to 0.1799	-0.5542 to 0.1906	-0.6748 to -0.002143	-0.5950 to 0.1312	-0.5198 to 0.2367	-0.2830 to 0.4826	-0.4404 to 0.3316	-0.4286 to 0.3445	0.004031 to 0.6758	0.5573 to 0.8949	0.1985 to 0.7693	-0.1208 to 0.6018	-0.3323 to 0.4398	0.3114 to 0.8142	-0.2155 to 0.5359	0.006879 to 0.6774	0.1354 to 0.7414	0.3443 to 0.8263	-0.05176 to 0.6443	0.3270 to 0.8200	0.2605 to 0.7947	-0.1370 to 0.5912	0.3086 to 0.8132	-0.2112 to 0.5391	0.05629 to 0.7033	-0.1625 to 0.5740	-0.1251 to 0.5990	0.2958 to 0.8084	0.1007 to 0.7251	-0.06382 to 0.6372	0.01192 to 0.6801	0.1556 to 0.7506	-0.2952 to 0.4724	-0.3352 to 0.4371	-0.2776 to 0.4871	0.05721 to 0.7037	0.2105 to 0.7743	-0.1972 to 0.5494	-0.3842 to 0.3905	-0.05258 to 0.6439	-0.3123 to 0.4576	-0.2777 to 0.4871	-0.2726 to 0.4912	0.006423 to 0.6771
Imvanex dose 1	-0.5393 to 0.2109	-0.4989 to 0.2632	-0.4484 to 0.3228	-0.4315 to 0.3414	0.2383 to 0.7858	-0.5444 to 0.2040	-0.5341 to 0.2179	-0.6964 to -0.04288	-0.5546 to 0.1900	-0.5075 to 0.2524	-0.2836 to 0.4822	-0.4182 to 0.3556	-0.3667 to 0.4077	-0.01969 to 0.6627	0.2709 to 0.7988	-0.07810 to 0.6286	-0.4581 to 0.3118	-0.2499 to 0.5095	0.2290 to 0.7820	-0.5046 to 0.2561	-0.3792 to 0.3955	-0.2246 to 0.5291	0.2636 to 0.7959	0.03876 to 0.6943	0.1214 to 0.7349	-0.03463 to 0.6543	-0.4292 to 0.3438	0.08969 to 0.7198	-0.5104 to 0.2488	-0.2610 to 0.5006	-0.4962 to 0.2666	-0.3473 to 0.4260	0.1477 to 0.7470	-0.1033 to 0.6130	-0.08861 to 0.6222	-0.06256 to 0.6380	-0.2000 to 0.5473	-0.4370 to 0.3353	-0.4568 to 0.3132	-0.4384 to 0.3338	-0.1033 to 0.6130	-0.2214 to 0.5315	-0.4953 to 0.2676	-0.5215 to 0.2346	-0.1415 to 0.5882	-0.4086 to 0.3657	-0.4749 to 0.2922	-0.3437 to 0.4293	0.04494 to 0.6975
Imvanex dose 1	0.01340 to 0.6809	-0.4282 to 0.3449	-0.3750 to 0.3995	-0.1866 to 0.5570	-0.3374 to 0.4352	-0.3616 to 0.4125	-0.3919 to 0.3828	-0.4478 to 0.3234	-0.3330 to 0.4391	-0.06372 to 0.6373	-0.5674 to 0.1720	-0.02793 to 0.6581	0.01211 to 0.6802	-0.1068 to 0.6108	0.2768 to 0.8011	0.2769 to 0.8011	0.5819 to 0.9020	-0.2980 to 0.4700	-0.4404 to 0.3316	0.4555 to 0.8640	0.4727 to 0.8695	0.1696 to 0.7568	0.1244 to 0.7363	-0.4724 to 0.2952	-0.3570 to 0.4169	0.004143 to 0.6759	0.4435 to 0.8601	-0.3003 to 0.4680	0.5392 to 0.8897	0.4138 to 0.8504	0.5017 to 0.8785	0.08154 to 0.7159	-0.3753 to 0.3993	-0.07935 to 0.6278	-0.5180 to 0.2391	-0.4479 to 0.3232	0.09718 to 0.7235	-0.02829 to 0.6579	0.2254 to 0.7805	0.4742 to 0.8700	-0.1683 to 0.5699	0.1185 to 0.7336	0.2980 to 0.8092	-0.02951 to 0.6572	0.04626 to 0.6981	0.08407 to 0.7171	-0.2552 to 0.5053	-0.1015 to 0.6141	-0.2024 to 0.5456
Imvanex dose 2	-0.6404 to 0.05850	-0.5351 to 0.2166	-0.5121 to 0.2466	-0.5601 to 0.1823	-0.3895 to 0.3852	-0.6180 to 0.09524	-0.5959 to 0.1299	-0.7014 to -0.05261	-0.5732 to 0.1637	-0.5442 to 0.2043	-0.6743 to -0.001178	-0.5169 to 0.2404	-0.4819 to 0.2839	0.1223 to 0.7354	0.3216 to 0.8180	-0.2609 to 0.5008	-0.3936 to 0.3811	-0.3813 to 0.3934	-0.4572 to 0.3127	-0.5094 to 0.2500	-0.5140 to 0.2442	-0.5373 to 0.2137	-0.2503 to 0.5092	0.2847 to 0.8041	-0.4578 to 0.3120	0.09227 to 0.7211	-0.5422 to 0.2070	-0.4931 to 0.2704	-0.5168 to 0.2406	-0.4712 to 0.2965	-0.4137 to 0.3603	-0.02357 to 0.6605	-0.4953 to 0.2676	-0.3949 to 0.3798	-0.5298 to 0.2236	-0.5397 to 0.2104	-0.08149 to 0.6265	-0.5701 to 0.1682	-0.5528 to 0.1926	-0.5274 to 0.2268	-0.2238 to 0.5297	-0.5428 to 0.2063	-0.5529 to 0.1924	-0.5623 to 0.1792	-0.5158 to 0.2419	-0.6049 to 0.1160	-0.5248 to 0.2302	-0.3568 to 0.4171	-0.3052 to 0.4638
Imvanex dose 2	-0.4652 to 0.3036	-0.4710 to 0.2968	-0.4721 to 0.2955	-0.4068 to 0.3675	-0.3268 to 0.4447	-0.5498 to 0.1967	-0.5422 to 0.2071	-0.6943 to -0.03887	-0.4131 to 0.3610	-0.2258 to 0.5282	-0.6550 to 0.03333	-0.2329 to 0.5228	-0.1544 to 0.5795	0.2940 to 0.8077	0.2535 to 0.7919	-0.06602 to 0.6359	-0.4327 to 0.3400	-0.4777 to 0.2889	-0.4863 to 0.2786	-0.5024 to 0.2588	-0.4614 to 0.3080	-0.5619 to 0.1798	-0.3928 to 0.3819	0.2844 to 0.8040	-0.4726 to 0.2949	-0.06402 to 0.6371	-0.4063 to 0.3680	-0.5109 to 0.2482	-0.4718 to 0.2959	-0.4640 to 0.3050	-0.4297 to 0.3433	-0.1397 to 0.5894	-0.4877 to 0.2769	-0.2184 to 0.5337	-0.5445 to 0.2040	-0.5236 to 0.2318	0.009027 to 0.6785	-0.2723 to 0.4915	-0.3217 to 0.4493	-0.2627 to 0.4992	-0.04184 to 0.6501	-0.4447 to 0.3268	-0.4982 to 0.2641	-0.3438 to 0.4293	-0.3188 to 0.4519	-0.4533 to 0.3171	-0.4078 to 0.3665	-0.2905 to 0.4763	-0.3717 to 0.4028
Imvanex dose 2	-0.6374 to 0.06347	-0.5941 to 0.1326	-0.5272 to 0.2270	-0.5799 to 0.1539	-0.3288 to 0.4430	-0.6110 to 0.1064	-0.6206 to 0.09118	-0.7205 to -0.09103	-0.6250 to 0.08405	-0.6041 to 0.1172	-0.6533 to 0.03634	-0.5524 to 0.1931	-0.5269 to 0.2274	0.5525 to 0.8936	0.2389 to 0.7860	-0.4337 to 0.3390	-0.4023 to 0.3722	-0.4548 to 0.3155	-0.4544 to 0.3160	-0.4490 to 0.3220	-0.4772 to 0.2895	-0.4804 to 0.2857	-0.3670 to 0.4074	0.7370 to 0.9426	-0.4634 to 0.3056	-0.1958 to 0.5504	-0.5476 to 0.1997	-0.4872 to 0.2775	-0.4663 to 0.3023	-0.4295 to 0.3435	-0.3758 to 0.3988	-0.3782 to 0.3964	-0.4772 to 0.2894	-0.5031 to 0.2579	-0.4849 to 0.2802	-0.5088 to 0.2508	-0.3608 to 0.4133	-0.5537 to 0.1912	-0.5517 to 0.1941	-0.5206 to 0.2357	-0.03691 to 0.6530	-0.5065 to 0.2537	-0.4919 to 0.2718	-0.5267 to 0.2277	-0.5568 to 0.1870	-0.5806 to 0.1527	-0.4626 to 0.3066	-0.3572 to 0.4167	-0.4050 to 0.3694
Imvanex dose 2	-0.6319 to 0.07264	-0.4627 to 0.3065	-0.4928 to 0.2707	-0.5549 to 0.1896	-0.3327 to 0.4394	-0.5785 to 0.1559	-0.5738 to 0.1627	-0.6299 to 0.07601	-0.5675 to 0.1719	-0.5056 to 0.2548	-0.6204 to 0.09142	-0.4922 to 0.2714	-0.4300 to 0.3430	0.2679 to 0.7976	0.1380 to 0.7426	-0.3505 to 0.4230	-0.4345 to 0.3380	-0.2950 to 0.4725	-0.4306 to 0.3424	-0.5108 to 0.2482	-0.5224 to 0.2333	-0.5346 to 0.2173	-0.1737 to 0.5662	0.3141 to 0.8152	-0.4742 to 0.2930	-0.1730 to 0.5667	-0.5424 to 0.2067	-0.4705 to 0.2974	-0.5204 to 0.2359	-0.4739 to 0.2934	-0.4556 to 0.3146	-0.2999 to 0.4684	-0.4692 to 0.2990	-0.5070 to 0.2530	-0.4752 to 0.2919	-0.5003 to 0.2615	-0.3631 to 0.4111	-0.4885 to 0.2759	-0.5012 to 0.2603	-0.5048 to 0.2559	-0.01067 to 0.6678	-0.5164 to 0.2411	-0.5272 to 0.2271	-0.4867 to 0.2782	-0.4191 to 0.3546	-0.5407 to 0.2090	-0.3961 to 0.3785	-0.2124 to 0.5382	-0.1096 to 0.6090
Imvanex dose 2	-0.6995 to -0.04888	-0.4416 to 0.3302	-0.5454 to 0.2027	-0.6305 to 0.07505	-0.3825 to 0.3922	-0.5473 to 0.2001	-0.5740 to 0.1624	-0.5400 to 0.2100	-0.4758 to 0.2912	-0.5035 to 0.2574	-0.5281 to 0.2258	-0.5857 to 0.1452	-0.5474 to 0.2000	0.2465 to 0.7891	0.005226 to 0.6765	-0.5355 to 0.2160	-0.4812 to 0.2847	-0.4607 to 0.3087	-0.4913 to 0.2725	-0.5329 to 0.2195	-0.5147 to 0.2433	-0.5611 to 0.1809	-0.4601 to 0.3094	0.4629 to 0.8664	-0.5229 to 0.2326	-0.1128 to 0.6069	-0.4596 to 0.3100	-0.5088 to 0.2507	-0.4904 to 0.2737	-0.4563 to 0.3137	-0.4683 to 0.3000	-0.2108 to 0.5395	-0.5311 to 0.2220	-0.5648 to 0.1756	-0.5746 to 0.1616	-0.5576 to 0.1858	-0.4173 to 0.3566	-0.6062 to 0.1140	-0.6359 to 0.06598	-0.5968 to 0.1285	-0.2377 to 0.5190	-0.6266 to 0.08144	-0.5328 to 0.2196	-0.6231 to 0.08710	-0.6439 to 0.05250	-0.6733 to 0.0005325	-0.5494 to 0.1973	-0.4935 to 0.2698	-0.4774 to 0.2893
Imvanex dose 2	-0.6436 to 0.05294	-0.5922 to 0.1355	-0.5184 to 0.2385	-0.5665 to 0.1733	-0.3907 to 0.3840	-0.6326 to 0.07154	-0.6155 to 0.09931	-0.7335 to -0.1184	-0.6037 to 0.1179	-0.5781 to 0.1565	-0.6762 to -0.004802	-0.5449 to 0.2033	-0.4703 to 0.2976	0.1783 to 0.7606	0.3130 to 0.8148	-0.2846 to 0.4813	-0.4022 to 0.3723	-0.3366 to 0.4358	-0.4474 to 0.3238	-0.4909 to 0.2730	-0.5189 to 0.2378	-0.5264 to 0.2281	-0.2026 to 0.5455	0.3089 to 0.8133	-0.4640 to 0.3049	0.004662 to 0.6762	-0.5540 to 0.1909	-0.4857 to 0.2793	-0.5058 to 0.2546	-0.4193 to 0.3545	-0.4137 to 0.3604	-0.1779 to 0.5632	-0.4871 to 0.2776	-0.4513 to 0.3195	-0.5291 to 0.2245	-0.5287 to 0.2252	-0.2362 to 0.5202	-0.5821 to 0.1506	-0.5562 to 0.1878	-0.5387 to 0.2118	-0.1384 to 0.5902	-0.5502 to 0.1961	-0.5487 to 0.1982	-0.5728 to 0.1641	-0.5432 to 0.2057	-0.6190 to 0.09377	-0.5292 to 0.2245	-0.3808 to 0.3939	-0.3167 to 0.4537
Imvanex dose 2	-0.6965 to -0.04307	-0.5572 to 0.1865	-0.5472 to 0.2003	-0.6221 to 0.08873	-0.3685 to 0.4059	-0.5819 to 0.1509	-0.6077 to 0.1116	-0.6074 to 0.1121	-0.5383 to 0.2124	-0.5529 to 0.1924	-0.6062 to 0.1139	-0.5753 to 0.1605	-0.5169 to 0.2404	0.2192 to 0.7780	0.1399 to 0.7435	-0.4513 to 0.3194	-0.4906 to 0.2733	-0.3799 to 0.3948	-0.4657 to 0.3030	-0.5526 to 0.1928	-0.5564 to 0.1875	-0.5794 to 0.1545	-0.3206 to 0.4503	0.4270 to 0.8548	-0.5127 to 0.2458	-0.04250 to 0.6497	-0.4994 to 0.2625	-0.5024 to 0.2589	-0.5359 to 0.2156	-0.4302 to 0.3428	-0.4903 to 0.2737	-0.1971 to 0.5495	-0.5177 to 0.2395	-0.5472 to 0.2003	-0.5398 to 0.2103	-0.5538 to 0.1911	-0.4104 to 0.3638	-0.5972 to 0.1278	-0.6259 to 0.08256	-0.6055 to 0.1150	-0.2375 to 0.5192	-0.6151 to 0.09999	-0.6177 to 0.09576	-0.6089 to 0.1098	-0.6163 to 0.09809	-0.6853 to -0.02169	-0.5451 to 0.2031	-0.4879 to 0.2766	-0.4155 to 0.3585
Imvanex dose 2	-0.4539 to 0.3166	-0.6022 to 0.1202	-0.5278 to 0.2262	-0.4872 to 0.2776	-0.1966 to 0.5498	-0.4938 to 0.2694	-0.6319 to 0.07265	-0.7552 to -0.1661	-0.5597 to 0.1829	-0.5645 to 0.1760	-0.5411 to 0.2085	-0.4852 to 0.2800	-0.4459 to 0.3256	0.07106 to 0.7107	0.5943 to 0.9055	0.07317 to 0.7117	-0.2032 to 0.5451	-0.3413 to 0.4315	-0.2154 to 0.5360	-0.3148 to 0.4554	-0.2871 to 0.4792	-0.2687 to 0.4944	0.08252 to 0.7163	0.09618 to 0.7230	-0.1931 to 0.5524	0.2906 to 0.8064	-0.3778 to 0.3968	-0.2209 to 0.5319	-0.3433 to 0.4297	-0.1814 to 0.5608	-0.2369 to 0.5196	0.02917 to 0.6893	-0.2403 to 0.5170	-0.2027 to 0.5454	-0.4184 to 0.3554	-0.2616 to 0.5002	0.1027 to 0.7261	-0.5265 to 0.2280	-0.5067 to 0.2534	-0.4083 to 0.3660	-0.2399 to 0.5173	-0.3050 to 0.4639	-0.4249 to 0.3484	-0.5382 to 0.2124	-0.4088 to 0.3655	-0.5177 to 0.2394	-0.5205 to 0.2358	-0.3860 to 0.3887	-0.2293 to 0.5255
Imvanex dose 2	-0.6613 to 0.02224	-0.5677 to 0.1715	-0.5239 to 0.2313	-0.5617 to 0.1801	-0.2797 to 0.4854	-0.6310 to 0.07420	-0.6256 to 0.08295	-0.7574 to -0.1711	-0.6242 to 0.08536	-0.6044 to 0.1168	-0.6338 to 0.06951	-0.5616 to 0.1802	-0.5287 to 0.2251	0.3430 to 0.8258	0.3149 to 0.8156	-0.3246 to 0.4467	-0.4439 to 0.3277	-0.4210 to 0.3526	-0.3736 to 0.4009	-0.5091 to 0.2505	-0.5095 to 0.2499	-0.4929 to 0.2705	-0.3005 to 0.4679	0.5803 to 0.9015	-0.3829 to 0.3918	-0.03500 to 0.6540	-0.5684 to 0.1706	-0.4248 to 0.3485	-0.5306 to 0.2226	-0.4485 to 0.3226	-0.4354 to 0.3371	-0.2542 to 0.5061	-0.4093 to 0.3650	-0.4077 to 0.3667	-0.4846 to 0.2806	-0.4697 to 0.2984	-0.2185 to 0.5337	-0.5945 to 0.1320	-0.5855 to 0.1455	-0.5600 to 0.1824	-0.1539 to 0.5798	-0.5154 to 0.2424	-0.5649 to 0.1756	-0.5926 to 0.1348	-0.5330 to 0.2194	-0.6140 to 0.1017	-0.5364 to 0.2149	-0.4163 to 0.3576	-0.3632 to 0.4109
Imvanex dose 2	-0.2147 to 0.5365	-0.5636 to 0.1774	-0.5161 to 0.2415	-0.5127 to 0.2459	-0.2871 to 0.4792	-0.04665 to 0.6473	-0.6025 to 0.1196	-0.5472 to 0.2002	-0.4017 to 0.3728	-0.5411 to 0.2085	-0.3228 to 0.4483	-0.4841 to 0.2813	-0.5395 to 0.2107	-0.2431 to 0.5149	0.2344 to 0.7842	-0.05294 to 0.6436	-0.2512 to 0.5085	-0.4562 to 0.3139	-0.2326 to 0.5229	-0.3623 to 0.4118	-0.2960 to 0.4717	-0.3175 to 0.4530	-0.005253 to 0.6708	-0.1948 to 0.5512	-0.2086 to 0.5410	0.3437 to 0.8261	-0.3578 to 0.4161	-0.1724 to 0.5671	-0.3679 to 0.4064	-0.2861 to 0.4800	-0.2821 to 0.4834	0.1404 to 0.7437	-0.2455 to 0.5130	-0.2555 to 0.5051	-0.4330 to 0.3397	0.09561 to 0.7227	0.08359 to 0.7169	-0.5396 to 0.2105	-0.5627 to 0.1787	-0.4811 to 0.2849	-0.3909 to 0.3838	-0.3481 to 0.4253	-0.4331 to 0.3396	-0.5666 to 0.1731	-0.5024 to 0.2589	-0.5979 to 0.1268	-0.5258 to 0.2289	-0.2983 to 0.4697	-0.2217 to 0.5313
Imvanex dose 2	-0.5920 to 0.1358	-0.4904 to 0.2736	-0.4837 to 0.2817	-0.5182 to 0.2387	-0.3766 to 0.3980	-0.5976 to 0.1272	-0.5598 to 0.1828	-0.6452 to 0.05022	-0.5332 to 0.2191	-0.4590 to 0.3107	-0.6725 to 0.002107	-0.4446 to 0.3270	-0.3897 to 0.3850	0.1037 to 0.7266	0.3454 to 0.8267	-0.1729 to 0.5667	-0.3274 to 0.4442	-0.2831 to 0.4825	-0.4712 to 0.2966	-0.4734 to 0.2940	-0.4735 to 0.2939	-0.5216 to 0.2344	-0.1159 to 0.6050	0.1507 to 0.7483	-0.4787 to 0.2877	0.1110 to 0.7301	-0.4704 to 0.2976	-0.4962 to 0.2666	-0.4659 to 0.3027	-0.4381 to 0.3341	-0.3816 to 0.3931	0.07540 to 0.7128	-0.5067 to 0.2534	-0.3854 to 0.3893	-0.5437 to 0.2050	-0.5498 to 0.1967	-0.04535 to 0.6481	-0.4962 to 0.2665	-0.4662 to 0.3024	-0.4502 to 0.3206	-0.2334 to 0.5224	-0.5081 to 0.2517	-0.5023 to 0.2590	-0.4991 to 0.2629	-0.4245 to 0.3489	-0.5399 to 0.2102	-0.4712 to 0.2966	-0.2471 to 0.5117	-0.1732 to 0.5665
Imvanex dose 2	-0.6434 to 0.05332	-0.6053 to 0.1153	-0.5201 to 0.2363	-0.5717 to 0.1658	-0.3483 to 0.4251	-0.6310 to 0.07416	-0.6218 to 0.08918	-0.7324 to -0.1160	-0.6083 to 0.1107	-0.5807 to 0.1527	-0.6573 to 0.02932	-0.5412 to 0.2083	-0.4763 to 0.2905	0.4466 to 0.8611	0.2103 to 0.7742	-0.3873 to 0.3874	-0.4719 to 0.2957	-0.3832 to 0.3915	-0.4646 to 0.3043	-0.5218 to 0.2342	-0.5549 to 0.1896	-0.5529 to 0.1923	-0.3496 to 0.4238	0.6344 to 0.9164	-0.4867 to 0.2782	-0.1912 to 0.5537	-0.5857 to 0.1452	-0.5146 to 0.2434	-0.5360 to 0.2153	-0.4746 to 0.2926	-0.4627 to 0.3065	-0.3668 to 0.4075	-0.4951 to 0.2679	-0.5036 to 0.2574	-0.5181 to 0.2389	-0.5256 to 0.2292	-0.3641 to 0.4102	-0.5667 to 0.1730	-0.5592 to 0.1836	-0.5508 to 0.1953	-0.1076 to 0.6103	-0.5619 to 0.1798	-0.5647 to 0.1758	-0.5587 to 0.1842	-0.5683 to 0.1706	-0.6179 to 0.09540	-0.5093 to 0.2502	-0.4000 to 0.3745	-0.4171 to 0.3567
Imvanex dose 2	-0.6305 to 0.07489	-0.5004 to 0.2613	-0.5218 to 0.2341	-0.5650 to 0.1754	-0.3208 to 0.4501	-0.5872 to 0.1430	-0.5988 to 0.1254	-0.6659 to 0.01397	-0.5967 to 0.1286	-0.5679 to 0.1712	-0.6363 to 0.06530	-0.5371 to 0.2139	-0.5261 to 0.2285	0.5450 to 0.8914	0.1956 to 0.7680	-0.4259 to 0.3474	-0.3493 to 0.4241	-0.4670 to 0.3015	-0.4528 to 0.3178	-0.3945 to 0.3801	-0.4181 to 0.3558	-0.4358 to 0.3367	-0.3778 to 0.3968	0.6627 to 0.9239	-0.4542 to 0.3161	-0.2003 to 0.5471	-0.4964 to 0.2663	-0.4656 to 0.3031	-0.4136 to 0.3605	-0.4061 to 0.3683	-0.3228 to 0.4483	-0.3663 to 0.4080	-0.4681 to 0.3001	-0.4991 to 0.2629	-0.5188 to 0.2380	-0.5082 to 0.2516	-0.3503 to 0.4232	-0.5743 to 0.1621	-0.5130 to 0.2455	-0.4832 to 0.2824	-0.03607 to 0.6534	-0.4969 to 0.2656	-0.4637 to 0.3053	-0.5545 to 0.1901	-0.4915 to 0.2723	-0.5443 to 0.2042	-0.5031 to 0.2579	-0.3358 to 0.4366	-0.3541 to 0.4196
Imvanex dose 2	-0.6279 to 0.07918	-0.5487 to 0.1982	-0.5164 to 0.2411	-0.5517 to 0.1940	-0.3905 to 0.3842	-0.6201 to 0.09195	-0.6060 to 0.1143	-0.6858 to -0.02262	-0.6017 to 0.1210	-0.5306 to 0.2226	-0.6803 to -0.01224	-0.5118 to 0.2469	-0.4259 to 0.3474	0.1261 to 0.7371	0.3173 to 0.8164	-0.2818 to 0.4837	-0.3396 to 0.4331	-0.2593 to 0.5021	-0.4476 to 0.3236	-0.4354 to 0.3371	-0.4711 to 0.2967	-0.4902 to 0.2738	-0.06212 to 0.6382	0.1614 to 0.7531	-0.4810 to 0.2849	0.005162 to 0.6764	-0.5095 to 0.2499	-0.4725 to 0.2951	-0.4473 to 0.3239	-0.3610 to 0.4131	-0.3642 to 0.4100	-0.1985 to 0.5485	-0.4885 to 0.2759	-0.4684 to 0.2998	-0.5386 to 0.2119	-0.5353 to 0.2163	-0.3090 to 0.4605	-0.5569 to 0.1868	-0.5059 to 0.2544	-0.4807 to 0.2853	-0.1672 to 0.5707	-0.5343 to 0.2176	-0.5037 to 0.2572	-0.5469 to 0.2006	-0.4662 to 0.3024	-0.5534 to 0.1917	-0.5048 to 0.2558	-0.2997 to 0.4685	-0.1684 to 0.5699
Imvanex dose 2	-0.6591 to 0.02608	-0.4430 to 0.3287	-0.5106 to 0.2486	-0.5705 to 0.1676	-0.3552 to 0.4186	-0.5766 to 0.1586	-0.5798 to 0.1540	-0.6548 to 0.03376	-0.5742 to 0.1622	-0.5442 to 0.2044	-0.6240 to 0.08566	-0.5333 to 0.2191	-0.5225 to 0.2332	0.4427 to 0.8599	-0.02246 to 0.6612	-0.4942 to 0.2690	-0.4884 to 0.2760	-0.4984 to 0.2638	-0.4776 to 0.2890	-0.5071 to 0.2530	-0.5345 to 0.2174	-0.5428 to 0.2063	-0.4982 to 0.2640	0.6333 to 0.9161	-0.4905 to 0.2735	-0.3266 to 0.4449	-0.5902 to 0.1385	-0.5128 to 0.2457	-0.5302 to 0.2231	-0.5313 to 0.2217	-0.4553 to 0.3149	-0.4511 to 0.3197	-0.4977 to 0.2647	-0.5336 to 0.2187	-0.5162 to 0.2413	-0.5231 to 0.2325	-0.4173 to 0.3565	-0.5765 to 0.1588	-0.5485 to 0.1984	-0.5390 to 0.2114	-0.07462 to 0.6307	-0.5708 to 0.1671	-0.5549 to 0.1896	-0.5651 to 0.1752	-0.5048 to 0.2558	-0.5673 to 0.1721	-0.5039 to 0.2570	-0.3605 to 0.4136	-0.3742 to 0.4003
Imvanex dose 2	-0.6026 to 0.1196	-0.3876 to 0.3871	-0.4649 to 0.3039	-0.5318 to 0.2210	-0.3229 to 0.4482	-0.5772 to 0.1578	-0.5437 to 0.2050	-0.5933 to 0.1338	-0.5408 to 0.2089	-0.4469 to 0.3244	-0.5923 to 0.1353	-0.4638 to 0.3052	-0.3883 to 0.3864	0.06014 to 0.7052	0.09659 to 0.7232	-0.2619 to 0.4999	-0.4076 to 0.3667	-0.2255 to 0.5284	-0.3941 to 0.3806	-0.5049 to 0.2557	-0.4980 to 0.2643	-0.5185 to 0.2384	-0.05752 to 0.6409	0.05571 to 0.7030	-0.4420 to 0.3299	-0.1056 to 0.6115	-0.5063 to 0.2539	-0.4285 to 0.3446	-0.5094 to 0.2500	-0.4553 to 0.3150	-0.4507 to 0.3202	-0.2092 to 0.5406	-0.4369 to 0.3355	-0.4586 to 0.3112	-0.4485 to 0.3226	-0.4925 to 0.2711	-0.2933 to 0.4740	-0.4271 to 0.3461	-0.4644 to 0.3045	-0.4605 to 0.3090	-0.1173 to 0.6041	-0.4623 to 0.3070	-0.5072 to 0.2528	-0.4408 to 0.3311	-0.3288 to 0.4429	-0.4814 to 0.2845	-0.3271 to 0.4445	-0.1840 to 0.5589	0.008677 to 0.6783
Imvanex dose 2	-0.6034 to 0.1183	-0.6133 to 0.1029	-0.4987 to 0.2635	-0.5393 to 0.2110	-0.3728 to 0.4018	-0.6252 to 0.08366	-0.5855 to 0.1455	-0.7383 to -0.1288	-0.5612 to 0.1808	-0.5695 to 0.1689	-0.6579 to 0.02833	-0.5195 to 0.2371	-0.4711 to 0.2967	0.2023 to 0.7709	0.2812 to 0.8028	-0.2418 to 0.5158	-0.4143 to 0.3598	-0.4003 to 0.3742	-0.4588 to 0.3110	-0.5155 to 0.2423	-0.5328 to 0.2197	-0.5394 to 0.2109	-0.3122 to 0.4577	0.3759 to 0.8375	-0.4481 to 0.3230	-0.02118 to 0.6619	-0.5459 to 0.2020	-0.5097 to 0.2497	-0.5206 to 0.2356	-0.4685 to 0.2997	-0.4330 to 0.3397	-0.05275 to 0.6438	-0.4932 to 0.2702	-0.4006 to 0.3739	-0.5067 to 0.2535	-0.5297 to 0.2238	-0.05937 to 0.6398	-0.5652 to 0.1752	-0.5433 to 0.2055	-0.5339 to 0.2182	-0.1220 to 0.6011	-0.5387 to 0.2118	-0.5518 to 0.1940	-0.5534 to 0.1917	-0.5653 to 0.1749	-0.6146 to 0.1008	-0.5306 to 0.2226	-0.4159 to 0.3581	-0.4251 to 0.3483
Imvanex dose 2	-0.5772 to 0.1578	-0.5911 to 0.1371	-0.5123 to 0.2464	-0.4939 to 0.2693	-0.3023 to 0.4663	-0.6147 to 0.1006	-0.5871 to 0.1432	-0.6659 to 0.01400	-0.5558 to 0.1884	-0.4815 to 0.2843	-0.6504 to 0.04140	-0.4626 to 0.3066	-0.4035 to 0.3710	0.1604 to 0.7527	0.4314 to 0.8562	-0.1633 to 0.5734	-0.3355 to 0.4369	-0.2568 to 0.5041	-0.4250 to 0.3484	-0.4827 to 0.2830	-0.4732 to 0.2942	-0.5000 to 0.2618	-0.05596 to 0.6419	0.2128 to 0.7753	-0.4361 to 0.3364	0.09824 to 0.7240	-0.4684 to 0.2998	-0.4690 to 0.2992	-0.4644 to 0.3044	-0.4208 to 0.3529	-0.3912 to 0.3835	0.04903 to 0.6996	-0.4660 to 0.3027	-0.3609 to 0.4132	-0.5138 to 0.2444	-0.5145 to 0.2436	-0.03450 to 0.6543	-0.4958 to 0.2670	-0.4741 to 0.2932	-0.4457 to 0.3257	-0.2063 to 0.5428	-0.4837 to 0.2817	-0.4955 to 0.2674	-0.4901 to 0.2740	-0.4523 to 0.3184	-0.5143 to 0.2438	-0.4573 to 0.3127	-0.2901 to 0.4767	-0.2177 to 0.5343
Imvanex dose 2	-0.5310 to 0.2221	-0.4782 to 0.2882	-0.4008 to 0.3737	-0.4814 to 0.2845	-0.3019 to 0.4666	-0.5680 to 0.1711	-0.4900 to 0.2741	-0.5897 to 0.1393	-0.5117 to 0.2471	-0.3816 to 0.3931	-0.6242 to 0.08531	-0.3943 to 0.3804	-0.2850 to 0.4810	0.1334 to 0.7405	0.2283 to 0.7817	-0.2218 to 0.5312	-0.3600 to 0.4140	-0.1410 to 0.5885	-0.4310 to 0.3419	-0.4808 to 0.2852	-0.4776 to 0.2890	-0.5188 to 0.2381	0.1137 to 0.7313	0.06123 to 0.7058	-0.4847 to 0.2806	-0.07694 to 0.6293	-0.4403 to 0.3317	-0.4635 to 0.3055	-0.4591 to 0.3106	-0.4074 to 0.3669	-0.4286 to 0.3445	-0.1465 to 0.5848	-0.4737 to 0.2937	-0.4530 to 0.3175	-0.5168 to 0.2406	-0.5071 to 0.2529	-0.2992 to 0.4689	-0.4200 to 0.3537	-0.3710 to 0.4035	-0.3936 to 0.3811	-0.1235 to 0.6001	-0.4996 to 0.2623	-0.4866 to 0.2782	-0.4435 to 0.3282	-0.3342 to 0.4380	-0.4503 to 0.3206	-0.4059 to 0.3685	-0.1364 to 0.5916	0.02695 to 0.6881
Imvanex dose 2	-0.6002 to 0.1233	-0.5945 to 0.1320	-0.4955 to 0.2673	-0.5437 to 0.2051	-0.3971 to 0.3775	-0.6156 to 0.09922	-0.5930 to 0.1343	-0.6419 to 0.05593	-0.5979 to 0.1268	-0.5151 to 0.2428	-0.6743 to -0.001230	-0.5199 to 0.2366	-0.4150 to 0.3590	0.02763 to 0.6884	0.3263 to 0.8198	-0.2821 to 0.4834	-0.3236 to 0.4476	-0.1540 to 0.5798	-0.4620 to 0.3073	-0.4421 to 0.3297	-0.4793 to 0.2870	-0.5046 to 0.2560	0.06738 to 0.7088	0.04082 to 0.6953	-0.5076 to 0.2523	0.05635 to 0.7033	-0.4905 to 0.2735	-0.4857 to 0.2793	-0.4368 to 0.3356	-0.3439 to 0.4292	-0.3715 to 0.4029	-0.1435 to 0.5868	-0.5090 to 0.2505	-0.4904 to 0.2737	-0.5691 to 0.1694	-0.5409 to 0.2088	-0.3388 to 0.4339	-0.5648 to 0.1757	-0.5046 to 0.2561	-0.4896 to 0.2745	-0.2736 to 0.4904	-0.5529 to 0.1924	-0.5025 to 0.2586	-0.5479 to 0.1993	-0.5096 to 0.2498	-0.5643 to 0.1764	-0.5135 to 0.2448	-0.3136 to 0.4565	-0.1631 to 0.5736
Imvanex dose 2	-0.2226 to 0.5306	-0.5770 to 0.1581	-0.4795 to 0.2868	-0.3776 to 0.3970	-0.3381 to 0.4344	-0.3576 to 0.4163	-0.5406 to 0.2092	-0.6198 to 0.09247	-0.4253 to 0.3480	-0.4583 to 0.3115	-0.5163 to 0.2412	-0.3824 to 0.3922	-0.3917 to 0.3830	-0.2013 to 0.5464	0.4532 to 0.8633	0.2438 to 0.7880	0.09747 to 0.7236	-0.3846 to 0.3901	-0.3475 to 0.4258	-0.09818 to 0.6162	-0.06558 to 0.6362	-0.1490 to 0.5832	0.02129 to 0.6851	-0.2762 to 0.4883	-0.2554 to 0.5051	0.4049 to 0.8474	-0.1422 to 0.5877	-0.2820 to 0.4835	-0.09070 to 0.6209	-0.06018 to 0.6394	0.02086 to 0.6849	0.4751 to 0.8702	-0.3350 to 0.4373	-0.1001 to 0.6150	-0.4803 to 0.2858	-0.2833 to 0.4823	0.5049 to 0.8794	-0.4315 to 0.3413	-0.3532 to 0.4205	-0.2269 to 0.5274	-0.3514 to 0.4222	-0.1845 to 0.5586	-0.2052 to 0.5436	-0.4164 to 0.3575	-0.3867 to 0.3880	-0.4127 to 0.3614	-0.4692 to 0.2989	-0.3353 to 0.4371	-0.3268 to 0.4447
Imvanex dose 2	-0.6190 to 0.09369	-0.5779 to 0.1567	-0.5139 to 0.2443	-0.5617 to 0.1801	-0.3027 to 0.4660	-0.5865 to 0.1441	-0.5969 to 0.1284	-0.6833 to -0.01785	-0.6069 to 0.1128	-0.5781 to 0.1564	-0.6366 to 0.06490	-0.5347 to 0.2171	-0.5285 to 0.2254	0.6767 to 0.9275	0.2133 to 0.7755	-0.4555 to 0.3147	-0.3636 to 0.4106	-0.4676 to 0.3008	-0.4650 to 0.3038	-0.4080 to 0.3663	-0.4332 to 0.3395	-0.4473 to 0.3240	-0.3956 to 0.3790	0.8231 to 0.9629	-0.4662 to 0.3025	-0.2437 to 0.5143	-0.5016 to 0.2598	-0.4871 to 0.2776	-0.4169 to 0.3570	-0.4160 to 0.3579	-0.3370 to 0.4355	-0.3843 to 0.3904	-0.4794 to 0.2869	-0.5097 to 0.2496	-0.5191 to 0.2376	-0.5041 to 0.2567	-0.3661 to 0.4082	-0.5715 to 0.1661	-0.5012 to 0.2603	-0.4850 to 0.2802	-0.009145 to 0.6686	-0.5043 to 0.2564	-0.4628 to 0.3063	-0.5475 to 0.1998	-0.5322 to 0.2205	-0.5492 to 0.1975	-0.5065 to 0.2537	-0.3453 to 0.4278	-0.4174 to 0.3565
Imvanex dose 2	-0.5200 to 0.2364	-0.5679 to 0.1712	-0.4839 to 0.2815	-0.4206 to 0.3531	-0.2184 to 0.5337	-0.5452 to 0.2030	-0.5277 to 0.2265	-0.6129 to 0.1035	-0.5122 to 0.2465	-0.4010 to 0.3735	-0.5882 to 0.1414	-0.3417 to 0.4312	-0.3376 to 0.4349	0.7908 to 0.9555	0.1565 to 0.7509	-0.3899 to 0.3848	-0.3591 to 0.4149	-0.4021 to 0.3724	-0.4735 to 0.2939	-0.3984 to 0.3762	-0.4055 to 0.3689	-0.4363 to 0.3361	-0.3825 to 0.3922	0.7368 to 0.9426	-0.4792 to 0.2871	-0.3875 to 0.3872	-0.4062 to 0.3682	-0.5157 to 0.2419	-0.3726 to 0.4019	-0.4209 to 0.3528	-0.3568 to 0.4170	-0.4013 to 0.3732	-0.4738 to 0.2935	-0.4313 to 0.3416	-0.4896 to 0.2746	-0.5040 to 0.2568	-0.3404 to 0.4324	-0.4124 to 0.3617	-0.3111 to 0.4586	-0.3279 to 0.4438	0.2098 to 0.7740	-0.4467 to 0.3246	-0.3987 to 0.3758	-0.3929 to 0.3818	-0.3891 to 0.3856	-0.3982 to 0.3764	-0.4321 to 0.3407	-0.2343 to 0.5216	-0.3637 to 0.4105
Imvanex dose 2	-0.6324 to 0.07183	-0.5156 to 0.2421	-0.5046 to 0.2561	-0.5574 to 0.1861	-0.3156 to 0.4547	-0.5826 to 0.1498	-0.5780 to 0.1566	-0.6679 to 0.01039	-0.5788 to 0.1554	-0.5458 to 0.2022	-0.6157 to 0.09904	-0.5210 to 0.2352	-0.5158 to 0.2419	0.6142 to 0.9109	-0.001132 to 0.6730	-0.5091 to 0.2504	-0.4837 to 0.2817	-0.5069 to 0.2532	-0.4780 to 0.2885	-0.4958 to 0.2670	-0.5233 to 0.2322	-0.5270 to 0.2273	-0.5206 to 0.2357	0.8125 to 0.9604	-0.4865 to 0.2784	-0.3830 to 0.3917	-0.5708 to 0.1671	-0.5203 to 0.2361	-0.5094 to 0.2501	-0.5201 to 0.2364	-0.4482 to 0.3229	-0.4811 to 0.2849	-0.4932 to 0.2703	-0.5338 to 0.2184	-0.5057 to 0.2547	-0.5161 to 0.2414	-0.4272 to 0.3460	-0.5611 to 0.1809	-0.5194 to 0.2372	-0.5179 to 0.2392	0.004689 to 0.6762	-0.5549 to 0.1896	-0.5318 to 0.2210	-0.5472 to 0.2002	-0.5251 to 0.2299	-0.5502 to 0.1961	-0.5000 to 0.2618	-0.3710 to 0.4034	-0.4443 to 0.3273
Imvanex dose 2	-0.3669 to 0.4075	-0.2201 to 0.5325	-0.2890 to 0.4776	-0.5740 to 0.1625	-0.3199 to 0.4509	-0.4558 to 0.3144	-0.3955 to 0.3792	-0.3126 to 0.4574	-0.4024 to 0.3721	-0.1946 to 0.5513	-0.5701 to 0.1681	-0.3031 to 0.4656	-0.3248 to 0.4465	0.3368 to 0.8236	-0.2241 to 0.5295	-0.5619 to 0.1798	-0.4168 to 0.3571	-0.4886 to 0.2758	-0.5473 to 0.2002	-0.4638 to 0.3052	-0.4315 to 0.3414	-0.5506 to 0.1956	-0.3651 to 0.4092	0.2050 to 0.7720	-0.5986 to 0.1258	-0.4533 to 0.3172	-0.3370 to 0.4355	-0.5441 to 0.2045	-0.3926 to 0.3821	-0.5101 to 0.2492	-0.4313 to 0.3415	-0.4029 to 0.3715	-0.5600 to 0.1825	-0.6098 to 0.1084	-0.4599 to 0.3097	-0.5351 to 0.2166	-0.5416 to 0.2079	-0.2011 to 0.5466	-0.2928 to 0.4744	-0.3030 to 0.4657	0.2478 to 0.7896	-0.4853 to 0.2798	-0.3570 to 0.4169	-0.2138 to 0.5372	-0.3288 to 0.4430	-0.3566 to 0.4173	-0.1627 to 0.5738	0.05731 to 0.7038	-0.1337 to 0.5934
Imvanex dose 2	-0.5498 to 0.1967	-0.5521 to 0.1935	-0.5036 to 0.2574	-0.4749 to 0.2922	-0.2638 to 0.4984	-0.6044 to 0.1167	-0.5762 to 0.1592	-0.6258 to 0.08262	-0.5475 to 0.1999	-0.4471 to 0.3242	-0.6249 to 0.08419	-0.4553 to 0.3150	-0.3820 to 0.3927	0.07773 to 0.7140	0.4150 to 0.8508	-0.1329 to 0.5939	-0.3179 to 0.4526	-0.1923 to 0.5529	-0.3885 to 0.3862	-0.4679 to 0.3004	-0.4550 to 0.3153	-0.4803 to 0.2858	0.07736 to 0.7138	0.08586 to 0.7180	-0.4166 to 0.3573	0.1346 to 0.7410	-0.4425 to 0.3293	-0.4252 to 0.3481	-0.4464 to 0.3250	-0.3835 to 0.3912	-0.3874 to 0.3873	0.04711 to 0.6986	-0.4368 to 0.3356	-0.3642 to 0.4100	-0.5127 to 0.2458	-0.4881 to 0.2765	-0.08580 to 0.6239	-0.4934 to 0.2699	-0.4581 to 0.3117	-0.4315 to 0.3414	-0.2934 to 0.4739	-0.4750 to 0.2921	-0.4928 to 0.2707	-0.5076 to 0.2523	-0.3980 to 0.3766	-0.4823 to 0.2834	-0.4587 to 0.3110	-0.2662 to 0.4964	-0.1016 to 0.6141
Imvanex dose 2	-0.5192 to 0.2375	-0.4499 to 0.3210	-0.3628 to 0.4114	-0.4675 to 0.3009	-0.2711 to 0.4925	-0.5571 to 0.1865	-0.4572 to 0.3127	-0.5893 to 0.1398	-0.5113 to 0.2476	-0.4180 to 0.3558	-0.5803 to 0.1532	-0.4228 to 0.3507	-0.2922 to 0.4749	-0.07427 to 0.6309	0.2087 to 0.7736	-0.1536 to 0.5801	-0.3532 to 0.4204	-0.07868 to 0.6282	-0.3449 to 0.4282	-0.4792 to 0.2871	-0.4641 to 0.3048	-0.4799 to 0.2863	0.3069 to 0.8125	-0.1263 to 0.5982	-0.4109 to 0.3633	0.02540 to 0.6873	-0.4387 to 0.3335	-0.3752 to 0.3994	-0.4686 to 0.2996	-0.3591 to 0.4149	-0.4343 to 0.3383	-0.1059 to 0.6114	-0.3999 to 0.3746	-0.4182 to 0.3556	-0.4614 to 0.3080	-0.4479 to 0.3232	-0.2840 to 0.4818	-0.4180 to 0.3559	-0.4130 to 0.3611	-0.4290 to 0.3441	-0.2740 to 0.4901	-0.4595 to 0.3102	-0.4871 to 0.2776	-0.4534 to 0.3171	-0.3217 to 0.4493	-0.4647 to 0.3042	-0.3897 to 0.3850	-0.1599 to 0.5757	0.1284 to 0.7382
Imvanex dose 2	-0.6443 to 0.05183	-0.5246 to 0.2304	-0.5084 to 0.2513	-0.5588 to 0.1841	-0.3197 to 0.4510	-0.5925 to 0.1350	-0.5874 to 0.1427	-0.6813 to -0.01409	-0.5868 to 0.1436	-0.5567 to 0.1870	-0.6288 to 0.07785	-0.5314 to 0.2216	-0.5041 to 0.2567	0.5822 to 0.9021	0.04898 to 0.6995	-0.4770 to 0.2898	-0.4814 to 0.2845	-0.4767 to 0.2901	-0.4726 to 0.2949	-0.5026 to 0.2586	-0.5322 to 0.2205	-0.5352 to 0.2164	-0.4733 to 0.2941	0.7739 to 0.9515	-0.4870 to 0.2777	-0.3305 to 0.4414	-0.5761 to 0.1593	-0.5141 to 0.2441	-0.5172 to 0.2401	-0.5054 to 0.2551	-0.4533 to 0.3171	-0.4541 to 0.3163	-0.4927 to 0.2708	-0.5358 to 0.2157	-0.5172 to 0.2401	-0.5153 to 0.2425	-0.4203 to 0.3534	-0.5694 to 0.1691	-0.5367 to 0.2145	-0.5376 to 0.2132	-0.02976 to 0.6570	-0.5641 to 0.1767	-0.5420 to 0.2073	-0.5606 to 0.1816	-0.5362 to 0.2151	-0.5824 to 0.1501	-0.5103 to 0.2489	-0.3688 to 0.4056	-0.4171 to 0.3568
Imvanex dose 2	-0.5620 to 0.1797	-0.5803 to 0.1532	-0.4933 to 0.2701	-0.4991 to 0.2630	-0.3593 to 0.4147	-0.5825 to 0.1499	-0.5674 to 0.1720	-0.6288 to 0.07773	-0.5548 to 0.1898	-0.4935 to 0.2698	-0.6270 to 0.08075	-0.4664 to 0.3022	-0.3402 to 0.4326	-0.08316 to 0.6255	0.3499 to 0.8283	-0.1598 to 0.5758	-0.2810 to 0.4843	-0.06446 to 0.6368	-0.4000 to 0.3746	-0.4075 to 0.3668	-0.4371 to 0.3353	-0.4455 to 0.3260	0.2339 to 0.7840	-0.1085 to 0.6097	-0.4488 to 0.3223	0.1073 to 0.7283	-0.4348 to 0.3378	-0.4248 to 0.3486	-0.4060 to 0.3684	-0.2719 to 0.4918	-0.3508 to 0.4227	-0.07776 to 0.6288	-0.4497 to 0.3213	-0.4249 to 0.3485	-0.5032 to 0.2579	-0.4985 to 0.2636	-0.2810 to 0.4843	-0.4998 to 0.2620	-0.4813 to 0.2846	-0.4456 to 0.3258	-0.3634 to 0.4108	-0.4819 to 0.2839	-0.4648 to 0.3040	-0.4936 to 0.2697	-0.4409 to 0.3311	-0.5166 to 0.2409	-0.4659 to 0.3027	-0.2985 to 0.4695	-0.08967 to 0.6215
Imvanex dose 2	-0.09295 to 0.6195	-0.6225 to 0.08802	-0.5009 to 0.2606	-0.4016 to 0.3729	-0.1145 to 0.6059	-0.1503 to 0.5823	-0.5991 to 0.1250	-0.6302 to 0.07542	-0.4443 to 0.3273	-0.5294 to 0.2242	-0.3084 to 0.4610	-0.4328 to 0.3400	-0.4839 to 0.2815	-0.2265 to 0.5277	0.4511 to 0.8626	0.2298 to 0.7823	-0.06922 to 0.6340	-0.4454 to 0.3261	-0.05600 to 0.6418	-0.1870 to 0.5568	-0.07760 to 0.6289	-0.06536 to 0.6363	0.1756 to 0.7594	-0.2505 to 0.5090	0.01966 to 0.6842	0.4214 to 0.8529	-0.2196 to 0.5328	0.01875 to 0.6837	-0.2063 to 0.5427	-0.06619 to 0.6358	-0.1024 to 0.6136	0.1368 to 0.7420	-0.04486 to 0.6484	-0.01426 to 0.6658	-0.3309 to 0.4410	0.1772 to 0.7601	0.3338 to 0.8225	-0.4634 to 0.3056	-0.4541 to 0.3163	-0.3088 to 0.4607	-0.3625 to 0.4117	-0.08629 to 0.6236	-0.3020 to 0.4665	-0.4853 to 0.2799	-0.3633 to 0.4109	-0.4377 to 0.3346	-0.4846 to 0.2807	-0.3563 to 0.4175	-0.2388 to 0.5182
Imvanex dose 2	-0.5898 to 0.1391	-0.5934 to 0.1336	-0.5170 to 0.2403	-0.5699 to 0.1684	-0.2997 to 0.4685	-0.5459 to 0.2020	-0.6080 to 0.1112	-0.6934 to -0.03703	-0.6027 to 0.1194	-0.5942 to 0.1324	-0.6264 to 0.08163	-0.5309 to 0.2221	-0.5176 to 0.2396	0.6780 to 0.9279	0.2346 to 0.7843	-0.4276 to 0.3456	-0.3606 to 0.4135	-0.4509 to 0.3199	-0.4518 to 0.3189	-0.4047 to 0.3697	-0.4365 to 0.3359	-0.4441 to 0.3275	-0.3419 to 0.4310	0.8011 to 0.9578	-0.4583 to 0.3115	-0.2360 to 0.5203	-0.5105 to 0.2486	-0.4728 to 0.2946	-0.4218 to 0.3518	-0.4040 to 0.3705	-0.3388 to 0.4338	-0.3894 to 0.3853	-0.4671 to 0.3014	-0.5192 to 0.2375	-0.4912 to 0.2727	-0.4605 to 0.3090	-0.3739 to 0.4007	-0.5475 to 0.1998	-0.5213 to 0.2348	-0.4901 to 0.2740	-0.03588 to 0.6535	-0.4865 to 0.2784	-0.4583 to 0.3115	-0.5199 to 0.2365	-0.5376 to 0.2132	-0.5559 to 0.1881	-0.4671 to 0.3014	-0.3135 to 0.4566	-0.3834 to 0.3913
Imvanex dose 2	-0.6077 to 0.1116	-0.5910 to 0.1373	-0.5009 to 0.2608	-0.5455 to 0.2025	-0.3756 to 0.3990	-0.6128 to 0.1037	-0.5874 to 0.1427	-0.7246 to -0.09947	-0.5595 to 0.1832	-0.5721 to 0.1652	-0.6503 to 0.04146	-0.5293 to 0.2243	-0.4765 to 0.2903	0.1671 to 0.7557	0.2669 to 0.7972	-0.2297 to 0.5252	-0.4110 to 0.3632	-0.3710 to 0.4034	-0.4521 to 0.3186	-0.5179 to 0.2391	-0.5374 to 0.2136	-0.5423 to 0.2070	-0.2713 to 0.4923	0.3240 to 0.8189	-0.4473 to 0.3240	-0.005319 to 0.6707	-0.5497 to 0.1968	-0.5010 to 0.2605	-0.5264 to 0.2281	-0.4692 to 0.2989	-0.4384 to 0.3338	-0.02974 to 0.6571	-0.4902 to 0.2738	-0.4175 to 0.3563	-0.5095 to 0.2500	-0.5197 to 0.2368	-0.06700 to 0.6353	-0.5740 to 0.1625	-0.5535 to 0.1916	-0.5461 to 0.2017	-0.1464 to 0.5849	-0.5439 to 0.2047	-0.5592 to 0.1836	-0.5655 to 0.1747	-0.5541 to 0.1907	-0.6186 to 0.09436	-0.5278 to 0.2263	-0.3962 to 0.3784	-0.3718 to 0.4027
ACAM	-0.5846 to 0.1468	-0.5017 to 0.2597	-0.1832 to 0.5595	-0.5458 to 0.2022	-0.2646 to 0.4978	-0.5942 to 0.1325	-0.3612 to 0.4129	-0.7334 to -0.1181	-0.5576 to 0.1858	-0.5964 to 0.1290	-0.5781 to 0.1564	-0.5474 to 0.2000	-0.4643 to 0.3046	-0.1055 to 0.6116	0.2572 to 0.7934	-0.2495 to 0.5098	-0.4006 to 0.3739	-0.2580 to 0.5031	-0.2809 to 0.4843	-0.5510 to 0.1951	-0.4926 to 0.2709	-0.4815 to 0.2843	0.2595 to 0.7943	0.01187 to 0.6801	-0.3358 to 0.4366	0.2139 to 0.7757	-0.4905 to 0.2735	-0.3245 to 0.4468	-0.5418 to 0.2076	-0.3903 to 0.3843	-0.4712 to 0.2966	0.04812 to 0.6991	-0.3539 to 0.4198	-0.3875 to 0.3872	-0.4341 to 0.3385	-0.3983 to 0.3763	-0.1498 to 0.5826	-0.5387 to 0.2117	-0.4676 to 0.3008	-0.5283 to 0.2257	-0.3689 to 0.4055	-0.4997 to 0.2622	-0.5664 to 0.1734	-0.5821 to 0.1505	-0.4398 to 0.3323	-0.5489 to 0.1979	-0.5110 to 0.2480	-0.2910 to 0.4759	-0.08644 to 0.6235
ACAM	-0.5929 to 0.1345	-0.5469 to 0.2006	-0.4387 to 0.3334	-0.5413 to 0.2082	-0.02123 to 0.6619	-0.5020 to 0.2593	-0.5837 to 0.1482	-0.7052 to -0.06020	-0.6128 to 0.1036	-0.6284 to 0.07843	-0.4342 to 0.3384	-0.5623 to 0.1792	-0.5390 to 0.2114	-0.07871 to 0.6282	0.2074 to 0.7730	-0.2346 to 0.5214	-0.4960 to 0.2668	-0.3089 to 0.4606	-0.01733 to 0.6641	-0.5849 to 0.1464	-0.4963 to 0.2664	-0.4049 to 0.3695	0.1537 to 0.7497	0.07521 to 0.7127	-0.1099 to 0.6088	0.07910 to 0.7146	-0.5298 to 0.2236	-0.1069 to 0.6107	-0.5901 to 0.1386	-0.4098 to 0.3644	-0.5384 to 0.2121	-0.2084 to 0.5412	-0.09780 to 0.6164	-0.3148 to 0.4554	-0.3369 to 0.4356	-0.07938 to 0.6278	-0.1953 to 0.5508	-0.5834 to 0.1487	-0.5367 to 0.2145	-0.5626 to 0.1788	-0.3188 to 0.4519	-0.4395 to 0.3326	-0.6073 to 0.1122	-0.6362 to 0.06544	-0.3490 to 0.4244	-0.5411 to 0.2086	-0.5599 to 0.1826	-0.3257 to 0.4457	-0.07740 to 0.6290
ACAM	-0.5353 to 0.2164	-0.5514 to 0.1945	-0.4279 to 0.3453	-0.4628 to 0.3064	-0.06390 to 0.6372	-0.5641 to 0.1767	-0.5088 to 0.2508	-0.6913 to -0.03312	-0.4955 to 0.2674	-0.5532 to 0.1919	-0.3827 to 0.3920	-0.5330 to 0.2194	-0.4671 to 0.3014	-0.3886 to 0.3861	0.3806 to 0.8391	0.09043 to 0.7202	-0.3902 to 0.3845	-0.3199 to 0.4509	0.03664 to 0.6932	-0.5209 to 0.2352	-0.3797 to 0.3950	-0.3199 to 0.4509	0.2207 to 0.7786	-0.2613 to 0.5004	0.01881 to 0.6838	0.6142 to 0.9109	-0.3575 to 0.4164	-0.01611 to 0.6647	-0.5025 to 0.2587	-0.2323 to 0.5232	-0.4425 to 0.3293	0.2753 to 0.8005	-0.04987 to 0.6454	-0.03143 to 0.6561	-0.2701 to 0.4933	-0.2078 to 0.5416	0.2353 to 0.7846	-0.4936 to 0.2697	-0.5655 to 0.1747	-0.5183 to 0.2386	-0.4344 to 0.3382	-0.2858 to 0.4803	-0.5389 to 0.2116	-0.5755 to 0.1603	-0.4063 to 0.3681	-0.5759 to 0.1597	-0.5097 to 0.2497	-0.5349 to 0.2169	-0.2439 to 0.5143
ACAM	-0.4406 to 0.3314	-0.4124 to 0.3618	-0.3905 to 0.3842	-0.3663 to 0.4080	0.4282 to 0.8552	-0.4365 to 0.3359	-0.4418 to 0.3301	-0.4922 to 0.2714	-0.4311 to 0.3418	-0.4808 to 0.2852	0.06604 to 0.7082	-0.5335 to 0.2187	-0.5200 to 0.2365	-0.4464 to 0.3249	-0.002841 to 0.6721	-0.07272 to 0.6319	-0.4537 to 0.3167	-0.4618 to 0.3075	0.5571 to 0.8949	-0.4890 to 0.2754	-0.1938 to 0.5519	-0.06532 to 0.6363	0.1217 to 0.7351	-0.3484 to 0.4250	0.4751 to 0.8702	0.2994 to 0.8097	-0.1276 to 0.5974	0.5243 to 0.8853	-0.4336 to 0.3391	-0.07577 to 0.6300	-0.4646 to 0.3043	-0.1238 to 0.5998	0.4662 to 0.8674	0.08049 to 0.7153	-0.006089 to 0.6703	0.1895 to 0.7654	-0.05761 to 0.6409	-0.3637 to 0.4105	-0.5235 to 0.2319	-0.4773 to 0.2894	-0.3358 to 0.4366	-0.004639 to 0.6711	-0.4523 to 0.3183	-0.5367 to 0.2144	-0.2387 to 0.5183	-0.4702 to 0.2977	-0.3968 to 0.3778	-0.5705 to 0.1675	-0.2165 to 0.5352
ACAM	-0.6250 to 0.08398	-0.5373 to 0.2136	-0.2754 to 0.4889	-0.6021 to 0.1203	-0.3727 to 0.4018	-0.5479 to 0.1992	-0.4600 to 0.3096	-0.7932 to -0.2568	-0.5979 to 0.1269	-0.6415 to 0.05662	-0.6111 to 0.1062	-0.5960 to 0.1298	-0.5753 to 0.1605	0.1208 to 0.7346	0.005610 to 0.6767	-0.4748 to 0.2924	-0.5030 to 0.2581	-0.4817 to 0.2841	-0.3981 to 0.3765	-0.5910 to 0.1373	-0.5551 to 0.1894	-0.5609 to 0.1812	-0.2315 to 0.5238	0.3322 to 0.8219	-0.4302 to 0.3428	-0.1459 to 0.5853	-0.5949 to 0.1314	-0.4383 to 0.3339	-0.5921 to 0.1356	-0.5377 to 0.2131	-0.5067 to 0.2534	-0.2726 to 0.4912	-0.4405 to 0.3315	-0.4895 to 0.2748	-0.5264 to 0.2282	-0.3762 to 0.3984	-0.2790 to 0.4860	-0.5971 to 0.1280	-0.4389 to 0.3333	-0.5001 to 0.2617	-0.2757 to 0.4887	-0.5896 to 0.1394	-0.6161 to 0.09832	-0.6363 to 0.06535	-0.4585 to 0.3112	-0.4797 to 0.2866	-0.5427 to 0.2064	-0.3117 to 0.4582	-0.3334 to 0.4388
ACAM	-0.5187 to 0.2381	-0.4077 to 0.3666	-0.3334 to 0.4388	-0.3713 to 0.4032	0.3772 to 0.8379	-0.4592 to 0.3105	-0.4133 to 0.3607	-0.5132 to 0.2451	-0.4885 to 0.2760	-0.4987 to 0.2634	-0.03565 to 0.6537	-0.5404 to 0.2095	-0.4973 to 0.2652	-0.3562 to 0.4177	0.01880 to 0.6838	-0.2101 to 0.5400	-0.4794 to 0.2868	-0.3357 to 0.4366	0.4449 to 0.8606	-0.5021 to 0.2591	-0.2515 to 0.5083	-0.1257 to 0.5986	0.2763 to 0.8009	-0.2621 to 0.4998	0.2925 to 0.8071	0.2023 to 0.7709	-0.1793 to 0.5623	0.3979 to 0.8450	-0.4585 to 0.3112	-0.08019 to 0.6273	-0.4957 to 0.2671	-0.2723 to 0.4915	0.3467 to 0.8272	-0.07654 to 0.6295	-0.1166 to 0.6045	0.09715 to 0.7234	-0.3212 to 0.4498	-0.4095 to 0.3647	-0.5096 to 0.2498	-0.5099 to 0.2493	-0.3470 to 0.4263	-0.1380 to 0.5905	-0.5004 to 0.2613	-0.5705 to 0.1675	-0.2492 to 0.5100	-0.4888 to 0.2756	-0.4412 to 0.3307	-0.5071 to 0.2529	-0.07618 to 0.6298
MPX	-0.5955 to 0.1304	-0.5228 to 0.2329	-0.3174 to 0.4531	-0.5514 to 0.1945	-0.3572 to 0.4167	-0.6141 to 0.1016	-0.4459 to 0.3255	-0.7449 to -0.1431	-0.5396 to 0.2106	-0.5514 to 0.1944	-0.6291 to 0.07726	-0.5079 to 0.2520	-0.4743 to 0.2930	0.3163 to 0.8160	0.2865 to 0.8048	-0.3308 to 0.4412	-0.3876 to 0.3871	-0.3883 to 0.3864	-0.4733 to 0.2941	-0.5108 to 0.2483	-0.4937 to 0.2696	-0.5223 to 0.2335	-0.2670 to 0.4958	0.5184 to 0.8835	-0.4631 to 0.3060	-0.001685 to 0.6727	-0.5072 to 0.2528	-0.5099 to 0.2494	-0.4982 to 0.2640	-0.4864 to 0.2785	-0.4201 to 0.3536	-0.01745 to 0.6640	-0.5008 to 0.2608	-0.4085 to 0.3657	-0.5337 to 0.2185	-0.5369 to 0.2143	-0.08352 to 0.6253	-0.5458 to 0.2021	-0.4896 to 0.2746	-0.5183 to 0.2387	-0.1606 to 0.5752	-0.5355 to 0.2161	-0.4923 to 0.2713	-0.5450 to 0.2033	-0.5688 to 0.1699	-0.5990 to 0.1251	-0.5242 to 0.2309	-0.3337 to 0.4385	-0.3950 to 0.3797
MPX	-0.6494 to 0.04314	-0.5128 to 0.2457	-0.2882 to 0.4783	-0.5819 to 0.1508	-0.3383 to 0.4343	-0.6311 to 0.07402	-0.4428 to 0.3289	-0.7098 to -0.06929	-0.5916 to 0.1364	-0.5878 to 0.1421	-0.6133 to 0.1028	-0.5762 to 0.1592	-0.5290 to 0.2248	0.3024 to 0.8109	0.1872 to 0.7644	-0.4801 to 0.2861	-0.4562 to 0.3139	-0.3786 to 0.3961	-0.4453 to 0.3261	-0.5703 to 0.1678	-0.5352 to 0.2164	-0.5532 to 0.1920	-0.2011 to 0.5465	0.5293 to 0.8868	-0.4775 to 0.2891	-0.07023 to 0.6334	-0.5503 to 0.1960	-0.4905 to 0.2734	-0.5469 to 0.2006	-0.5143 to 0.2438	-0.4826 to 0.2830	-0.1826 to 0.5599	-0.4894 to 0.2749	-0.5032 to 0.2578	-0.5091 to 0.2504	-0.5172 to 0.2401	-0.3047 to 0.4643	-0.5462 to 0.2016	-0.5283 to 0.2257	-0.5754 to 0.1605	-0.09066 to 0.6209	-0.5679 to 0.1712	-0.5086 to 0.2510	-0.5584 to 0.1847	-0.5833 to 0.1489	-0.6096 to 0.1086	-0.4597 to 0.3100	-0.2399 to 0.5174	-0.2673 to 0.4956
MPX	-0.5551 to 0.1893	-0.4730 to 0.2944	-0.4784 to 0.2881	-0.4886 to 0.2759	-0.4049 to 0.3696	-0.5542 to 0.1906	-0.5075 to 0.2524	-0.6014 to 0.1215	-0.4310 to 0.3419	-0.4325 to 0.3402	-0.4486 to 0.3225	-0.4680 to 0.3003	-0.4036 to 0.3709	-0.4353 to 0.3372	0.2166 to 0.7769	-0.1268 to 0.5979	-0.3041 to 0.4647	-0.2304 to 0.5246	-0.3407 to 0.4321	-0.4531 to 0.3174	-0.3817 to 0.3930	-0.4080 to 0.3663	-0.06336 to 0.6375	-0.3509 to 0.4226	-0.3331 to 0.4391	0.4140 to 0.8505	-0.3686 to 0.4058	-0.3530 to 0.4207	-0.4061 to 0.3683	-0.3244 to 0.4469	-0.3610 to 0.4131	0.2790 to 0.8019	-0.3787 to 0.3960	-0.1715 to 0.5677	-0.4772 to 0.2895	-0.4568 to 0.3133	0.1003 to 0.7250	-0.4887 to 0.2757	-0.5410 to 0.2087	-0.4628 to 0.3063	-0.5204 to 0.2360	-0.4236 to 0.3499	-0.3695 to 0.4049	-0.5017 to 0.2597	-0.5273 to 0.2270	-0.5600 to 0.1824	-0.4959 to 0.2668	-0.4776 to 0.2890	-0.3769 to 0.3977
MPX	-0.6751 to -0.002636	-0.6232 to 0.08684	-0.4817 to 0.2841	-0.5795 to 0.1544	-0.1714 to 0.5678	-0.6004 to 0.1229	-0.6173 to 0.09647	-0.7929 to -0.2560	-0.6612 to 0.02245	-0.6508 to 0.04062	-0.5317 to 0.2212	-0.5990 to 0.1252	-0.5623 to 0.1793	0.01006 to 0.6791	0.2927 to 0.8072	-0.3598 to 0.4142	-0.5046 to 0.2560	-0.3667 to 0.4076	-0.1513 to 0.5816	-0.5831 to 0.1491	-0.5061 to 0.2542	-0.4486 to 0.3225	0.008425 to 0.6782	0.2310 to 0.7828	-0.2244 to 0.5292	0.08728 to 0.7187	-0.5751 to 0.1608	-0.2261 to 0.5279	-0.5860 to 0.1449	-0.4203 to 0.3533	-0.5023 to 0.2589	-0.3276 to 0.4440	-0.2199 to 0.5326	-0.3279 to 0.4438	-0.3811 to 0.3936	-0.2557 to 0.5049	-0.2784 to 0.4865	-0.5648 to 0.1757	-0.5442 to 0.2043	-0.5170 to 0.2403	-0.3713 to 0.4031	-0.4565 to 0.3136	-0.5953 to 0.1307	-0.6063 to 0.1138	-0.4153 to 0.3587	-0.4919 to 0.2718	-0.4928 to 0.2706	-0.4030 to 0.3715	-0.2575 to 0.5035
MPX	-0.4785 to 0.2879	-0.4205 to 0.3532	-0.3300 to 0.4419	-0.3966 to 0.3781	0.2452 to 0.7886	-0.5052 to 0.2553	-0.4399 to 0.3322	-0.5814 to 0.1515	-0.5033 to 0.2577	-0.4356 to 0.3369	-0.1638 to 0.5731	-0.4754 to 0.2917	-0.4157 to 0.3583	-0.3924 to 0.3822	0.2843 to 0.8040	-0.04301 to 0.6494	-0.4091 to 0.3651	-0.2988 to 0.4693	0.3602 to 0.8320	-0.4803 to 0.2858	-0.2193 to 0.5331	-0.1484 to 0.5836	0.4493 to 0.8620	-0.3239 to 0.4474	0.2448 to 0.7884	0.5343 to 0.8882	-0.2098 to 0.5402	0.3544 to 0.8299	-0.4366 to 0.3358	-0.08600 to 0.6238	-0.4325 to 0.3402	-0.1618 to 0.5744	0.2771 to 0.8012	0.07039 to 0.7103	-0.1575 to 0.5774	0.02909 to 0.6892	-0.1553 to 0.5789	-0.3525 to 0.4212	-0.4588 to 0.3109	-0.4312 to 0.3416	-0.3818 to 0.3929	-0.07855 to 0.6283	-0.4519 to 0.3188	-0.5147 to 0.2433	-0.1958 to 0.5504	-0.4805 to 0.2855	-0.4136 to 0.3605	-0.4445 to 0.3271	-0.01625 to 0.6647
MPX	-0.5298 to 0.2237	-0.4599 to 0.3097	-0.3093 to 0.4602	-0.4744 to 0.2929	-0.2343 to 0.5217	-0.6257 to 0.08278	-0.4696 to 0.2984	-0.5317 to 0.2211	-0.6255 to 0.08319	-0.3567 to 0.4172	-0.5779 to 0.1568	-0.3957 to 0.3790	-0.3145 to 0.4557	0.02174 to 0.6853	0.1132 to 0.7311	-0.2813 to 0.4840	-0.3437 to 0.4293	-0.08822 to 0.6224	-0.3374 to 0.4352	-0.4701 to 0.2978	-0.4074 to 0.3669	-0.4557 to 0.3145	0.1578 to 0.7515	-0.07398 to 0.6311	-0.4114 to 0.3628	-0.1039 to 0.6126	-0.4213 to 0.3523	-0.3481 to 0.4252	-0.4361 to 0.3363	-0.3899 to 0.3848	-0.4098 to 0.3645	-0.3083 to 0.4610	-0.3685 to 0.4059	-0.4096 to 0.3647	-0.4259 to 0.3474	-0.4450 to 0.3265	-0.3867 to 0.3880	-0.2689 to 0.4943	-0.2123 to 0.5383	-0.3644 to 0.4099	0.08074 to 0.7155	-0.3082 to 0.4612	-0.3847 to 0.3900	-0.3265 to 0.4450	-0.1932 to 0.5523	-0.4330 to 0.3397	-0.2058 to 0.5431	0.06220 to 0.7062	0.1565 to 0.7510
MPX	-0.5629 to 0.1783	-0.5377 to 0.2131	-0.5014 to 0.2601	-0.6272 to 0.08037	-0.3852 to 0.3895	-0.3054 to 0.4636	-0.5820 to 0.1507	-0.4782 to 0.2883	-0.4833 to 0.2823	-0.4876 to 0.2770	-0.5111 to 0.2479	-0.5041 to 0.2566	-0.4961 to 0.2667	0.2270 to 0.7812	0.06887 to 0.7096	-0.5449 to 0.2034	-0.4787 to 0.2877	-0.3569 to 0.4170	-0.4746 to 0.2926	-0.5251 to 0.2298	-0.5076 to 0.2523	-0.5659 to 0.1741	-0.2017 to 0.5461	0.3322 to 0.8219	-0.5472 to 0.2002	-0.1079 to 0.6101	-0.4642 to 0.3047	-0.4676 to 0.3008	-0.5025 to 0.2587	-0.4433 to 0.3283	-0.4692 to 0.2989	-0.3714 to 0.4031	-0.5081 to 0.2517	-0.5886 to 0.1409	-0.5605 to 0.1817	-0.3647 to 0.4095	-0.5853 to 0.1458	-0.5302 to 0.2231	-0.5568 to 0.1870	-0.5430 to 0.2060	-0.2435 to 0.5145	-0.5921 to 0.1356	-0.5763 to 0.1591	-0.5513 to 0.1946	-0.5642 to 0.1765	-0.6378 to 0.06281	-0.4823 to 0.2834	-0.2747 to 0.4895	-0.2491 to 0.5102
MPX	-0.5884 to 0.1411	-0.5011 to 0.2604	-0.3145 to 0.4557	-0.5162 to 0.2414	-0.2567 to 0.5041	-0.6118 to 0.1052	-0.4655 to 0.3032	-0.7681 to -0.1957	-0.5592 to 0.1835	-0.5457 to 0.2024	-0.5854 to 0.1457	-0.5056 to 0.2548	-0.4740 to 0.2933	0.03461 to 0.6921	0.4401 to 0.8591	-0.2136 to 0.5374	-0.4000 to 0.3746	-0.3995 to 0.3750	-0.3079 to 0.4615	-0.5198 to 0.2367	-0.4392 to 0.3329	-0.4540 to 0.3164	-0.1079 to 0.6101	0.2506 to 0.7908	-0.3072 to 0.4620	0.3247 to 0.8192	-0.4680 to 0.3003	-0.3399 to 0.4329	-0.5130 to 0.2455	-0.4051 to 0.3693	-0.4200 to 0.3537	0.02626 to 0.6877	-0.3449 to 0.4282	-0.2213 to 0.5316	-0.4718 to 0.2958	-0.4272 to 0.3461	0.006757 to 0.6773	-0.5190 to 0.2378	-0.5155 to 0.2423	-0.5117 to 0.2471	-0.3044 to 0.4645	-0.4442 to 0.3274	-0.5286 to 0.2253	-0.5526 to 0.1928	-0.5006 to 0.2611	-0.6025 to 0.1197	-0.5293 to 0.2244	-0.3946 to 0.3801	-0.3219 to 0.4492
MPX	-0.6014 to 0.1214	-0.5213 to 0.2347	-0.3276 to 0.4440	-0.5101 to 0.2491	-0.06508 to 0.6365	-0.5943 to 0.1324	-0.4740 to 0.2933	-0.7054 to -0.06047	-0.6048 to 0.1162	-0.5350 to 0.2167	-0.5160 to 0.2416	-0.4984 to 0.2638	-0.4381 to 0.3342	0.3734 to 0.8366	0.3813 to 0.8393	-0.3520 to 0.4216	-0.4305 to 0.3425	-0.3121 to 0.4577	-0.1951 to 0.5510	-0.5033 to 0.2577	-0.4155 to 0.3584	-0.3942 to 0.3805	0.07436 to 0.7123	0.4825 to 0.8725	-0.2672 to 0.4957	-0.004584 to 0.6711	-0.4548 to 0.3155	-0.2375 to 0.5192	-0.4894 to 0.2748	-0.3510 to 0.4225	-0.4434 to 0.3283	-0.3712 to 0.4032	-0.2420 to 0.5157	-0.3616 to 0.4125	-0.3997 to 0.3748	-0.3266 to 0.4449	-0.3860 to 0.3887	-0.4819 to 0.2838	-0.4376 to 0.3347	-0.4836 to 0.2818	-0.006898 to 0.6698	-0.4061 to 0.3683	-0.4912 to 0.2726	-0.5397 to 0.2104	-0.3810 to 0.3937	-0.5337 to 0.2184	-0.4699 to 0.2981	-0.2366 to 0.5199	-0.09044 to 0.6210
MPX	-0.3811 to 0.3935	-0.4392 to 0.3329	-0.2221 to 0.5310	-0.4488 to 0.3223	-0.2846 to 0.4813	-0.5639 to 0.1770	-0.3695 to 0.4049	-0.6893 to -0.02916	-0.4604 to 0.3091	-0.4757 to 0.2913	-0.5082 to 0.2515	-0.4596 to 0.3100	-0.4242 to 0.3493	-0.4091 to 0.3652	0.1691 to 0.7565	0.03881 to 0.6943	-0.3367 to 0.4358	-0.4257 to 0.3477	-0.2445 to 0.5138	-0.5024 to 0.2588	-0.3852 to 0.3895	-0.4184 to 0.3554	-0.005000 to 0.6709	-0.3186 to 0.4521	-0.2078 to 0.5416	0.4236 to 0.8536	-0.3876 to 0.3871	-0.2577 to 0.5033	-0.4828 to 0.2828	-0.3790 to 0.3957	-0.3937 to 0.3809	0.3808 to 0.8392	-0.2830 to 0.4827	-0.08165 to 0.6264	-0.2932 to 0.4741	-0.3653 to 0.4090	0.4052 to 0.8475	-0.2846 to 0.4813	-0.4676 to 0.3008	-0.4217 to 0.3519	-0.4102 to 0.3640	-0.2401 to 0.5171	-0.4353 to 0.3372	-0.3363 to 0.4362	-0.4133 to 0.3607	-0.4814 to 0.2845	-0.2351 to 0.5211	-0.3512 to 0.4223	-0.2684 to 0.4946
MPX	-0.5734 to 0.1634	-0.5406 to 0.2092	-0.3692 to 0.4052	-0.3026 to 0.4660	-0.04200 to 0.6500	-0.5741 to 0.1623	-0.4799 to 0.2863	-0.6663 to 0.01325	-0.6313 to 0.07373	-0.5804 to 0.1531	-0.4360 to 0.3365	-0.5578 to 0.1855	-0.5096 to 0.2498	-0.2638 to 0.4984	0.3216 to 0.8180	-0.2368 to 0.5197	-0.4398 to 0.3323	-0.3354 to 0.4369	-0.01379 to 0.6660	-0.5341 to 0.2180	-0.3970 to 0.3776	-0.3406 to 0.4322	0.2421 to 0.7873	-0.1262 to 0.5983	-0.09267 to 0.6196	0.3639 to 0.8333	-0.4800 to 0.2861	-0.04956 to 0.6456	-0.5281 to 0.2258	-0.3061 to 0.4630	-0.4474 to 0.3238	-0.2533 to 0.5068	-0.08301 to 0.6256	-0.1336 to 0.5934	-0.3226 to 0.4485	-0.1534 to 0.5802	-0.2271 to 0.5272	-0.4805 to 0.2855	-0.4913 to 0.2725	-0.5381 to 0.2126	-0.3436 to 0.4294	-0.3173 to 0.4532	-0.5340 to 0.2180	-0.5708 to 0.1671	-0.3320 to 0.4400	-0.5140 to 0.2442	-0.4159 to 0.3580	-0.2607 to 0.5009	0.1088 to 0.7290
MPX	-0.5678 to 0.1713	-0.5658 to 0.1743	-0.4208 to 0.3529	-0.4790 to 0.2873	0.02368 to 0.6864	-0.6204 to 0.09138	-0.5546 to 0.1900	-0.7503 to -0.1551	-0.6013 to 0.1215	-0.5207 to 0.2356	-0.4470 to 0.3243	-0.4885 to 0.2759	-0.4638 to 0.3052	0.06407 to 0.7072	0.5092 to 0.8807	-0.1723 to 0.5672	-0.4514 to 0.3193	-0.4296 to 0.3434	-0.02700 to 0.6586	-0.5338 to 0.2184	-0.3720 to 0.4025	-0.3418 to 0.4311	-0.02879 to 0.6576	0.2645 to 0.7962	-0.06001 to 0.6395	0.3132 to 0.8149	-0.4282 to 0.3449	-0.07895 to 0.6281	-0.5121 to 0.2465	-0.3299 to 0.4420	-0.4419 to 0.3299	-0.2243 to 0.5293	-0.07195 to 0.6323	-0.06123 to 0.6388	-0.2669 to 0.4959	-0.2304 to 0.5246	-0.06898 to 0.6341	-0.3861 to 0.3886	-0.4916 to 0.2722	-0.4577 to 0.3122	-0.1787 to 0.5627	-0.2264 to 0.5277	-0.4873 to 0.2773	-0.4714 to 0.2963	-0.3657 to 0.4086	-0.5298 to 0.2237	-0.3813 to 0.3933	-0.3982 to 0.3764	-0.2771 to 0.4875
MPX	-0.05622 to 0.6417	-0.2471 to 0.5117	-0.2052 to 0.5436	-0.08683 to 0.6233	-0.2203 to 0.5324	-0.4407 to 0.3313	-0.2762 to 0.4883	-0.2658 to 0.4968	-0.4293 to 0.3438	0.03828 to 0.6940	-0.4810 to 0.2849	-0.08007 to 0.6274	-0.09479 to 0.6183	-0.04148 to 0.6503	-0.04321 to 0.6493	-0.02237 to 0.6612	0.2735 to 0.7998	-0.3460 to 0.4272	-0.3885 to 0.3863	0.1413 to 0.7441	0.3197 to 0.8173	0.01451 to 0.6815	-0.04693 to 0.6472	-0.4112 to 0.3629	-0.3438 to 0.4293	-0.1902 to 0.5545	0.2885 to 0.8056	-0.2350 to 0.5211	0.2678 to 0.7976	0.05819 to 0.7042	0.2106 to 0.7744	-0.2037 to 0.5447	-0.3188 to 0.4519	-0.1449 to 0.5859	-0.4952 to 0.2678	-0.3871 to 0.3876	-0.1198 to 0.6025	0.1033 to 0.7264	0.5644 to 0.8970	0.3605 to 0.8321	0.2008 to 0.7702	0.1848 to 0.7634	0.2101 to 0.7742	-0.07617 to 0.6298	0.3746 to 0.8370	0.1186 to 0.7336	-0.05668 to 0.6414	0.3421 to 0.8255	0.1331 to 0.7404
MPX	-0.6246 to 0.08457	-0.6020 to 0.1205	-0.4792 to 0.2871	-0.5481 to 0.1991	-0.3345 to 0.4378	-0.6104 to 0.1073	-0.5797 to 0.1541	-0.6811 to -0.01389	-0.6024 to 0.1199	-0.5434 to 0.2054	-0.5923 to 0.1353	-0.5098 to 0.2496	-0.4557 to 0.3144	-0.1227 to 0.6005	0.3827 to 0.8398	-0.3142 to 0.4559	-0.4093 to 0.3649	-0.2515 to 0.5082	-0.3363 to 0.4362	-0.5103 to 0.2489	-0.4719 to 0.2958	-0.4721 to 0.2955	0.009666 to 0.6789	0.02352 to 0.6863	-0.3844 to 0.3903	0.2411 to 0.7869	-0.5075 to 0.2524	-0.3696 to 0.4048	-0.5052 to 0.2553	-0.3678 to 0.4066	-0.4202 to 0.3535	-0.1906 to 0.5542	-0.3862 to 0.3885	-0.3196 to 0.4512	-0.4408 to 0.3312	-0.4540 to 0.3164	-0.2890 to 0.4776	-0.4994 to 0.2626	-0.5457 to 0.2022	-0.5098 to 0.2495	-0.4003 to 0.3742	-0.4557 to 0.3145	-0.5246 to 0.2304	-0.5037 to 0.2572	-0.5040 to 0.2569	-0.5796 to 0.1543	-0.4529 to 0.3177	-0.3909 to 0.3838	-0.2695 to 0.4938
MPX	-0.5649 to 0.1755	-0.4541 to 0.3163	-0.3527 to 0.4209	-0.5448 to 0.2035	-0.1725 to 0.5671	-0.4937 to 0.2696	-0.4916 to 0.2721	-0.6772 to -0.006516	-0.5404 to 0.2096	-0.5255 to 0.2293	-0.4873 to 0.2773	-0.5144 to 0.2437	-0.4907 to 0.2732	-0.01611 to 0.6647	0.3806 to 0.8391	-0.3108 to 0.4589	-0.4565 to 0.3136	-0.4248 to 0.3485	-0.1993 to 0.5479	-0.5415 to 0.2080	-0.4278 to 0.3453	-0.4396 to 0.3325	0.01904 to 0.6839	0.1804 to 0.7615	-0.2565 to 0.5043	0.3636 to 0.8332	-0.4648 to 0.3040	-0.2049 to 0.5438	-0.5300 to 0.2234	-0.3750 to 0.3996	-0.4536 to 0.3168	-0.1899 to 0.5547	-0.2509 to 0.5087	-0.2688 to 0.4943	-0.4269 to 0.3463	-0.2623 to 0.4996	-0.2557 to 0.5049	-0.5141 to 0.2440	-0.5560 to 0.1881	-0.5349 to 0.2168	-0.3712 to 0.4033	-0.4393 to 0.3328	-0.5591 to 0.1837	-0.5812 to 0.1519	-0.4560 to 0.3141	-0.6153 to 0.09960	-0.5159 to 0.2418	-0.3467 to 0.4266	-0.1600 to 0.5757
MPX	-0.5026 to 0.2586	-0.4532 to 0.3173	-0.2977 to 0.4702	-0.4728 to 0.2946	-0.07866 to 0.6283	-0.5441 to 0.2045	-0.4264 to 0.3469	-0.6266 to 0.08143	-0.5214 to 0.2346	-0.4309 to 0.3420	-0.4369 to 0.3355	-0.4450 to 0.3265	-0.3691 to 0.4053	-0.2223 to 0.5309	0.3404 to 0.8249	-0.2194 to 0.5330	-0.4047 to 0.3698	-0.1917 to 0.5534	-0.1025 to 0.6135	-0.5035 to 0.2575	-0.3893 to 0.3854	-0.3712 to 0.4032	0.4416 to 0.8595	-0.1599 to 0.5757	-0.2055 to 0.5434	0.3198 to 0.8174	-0.3853 to 0.3894	-0.1371 to 0.5911	-0.4760 to 0.2910	-0.2621 to 0.4998	-0.4493 to 0.3217	-0.1668 to 0.5710	-0.1778 to 0.5633	-0.2199 to 0.5326	-0.3573 to 0.4166	-0.2860 to 0.4802	-0.3073 to 0.4619	-0.4460 to 0.3254	-0.4679 to 0.3005	-0.4398 to 0.3323	-0.4753 to 0.2917	-0.3804 to 0.3943	-0.5151 to 0.2427	-0.5199 to 0.2365	-0.3276 to 0.4440	-0.4647 to 0.3042	-0.4741 to 0.2932	-0.3462 to 0.4271	0.02891 to 0.6891
MPX	-0.5674 to 0.1719	-0.4748 to 0.2923	-0.3416 to 0.4313	-0.4763 to 0.2906	0.1733 to 0.7584	-0.5289 to 0.2249	-0.4757 to 0.2912	-0.6305 to 0.07501	-0.5804 to 0.1531	-0.5485 to 0.1985	-0.3129 to 0.4571	-0.5418 to 0.2076	-0.4952 to 0.2678	-0.1020 to 0.6138	0.3857 to 0.8409	-0.2453 to 0.5131	-0.4483 to 0.3229	-0.3379 to 0.4347	0.1645 to 0.7545	-0.5269 to 0.2275	-0.3387 to 0.4340	-0.2663 to 0.4964	0.3466 to 0.8271	0.04655 to 0.6983	0.04030 to 0.6951	0.3823 to 0.8397	-0.3679 to 0.4065	0.1296 to 0.7388	-0.4991 to 0.2629	-0.2190 to 0.5333	-0.4678 to 0.3006	-0.2473 to 0.5116	0.07373 to 0.7120	-0.1739 to 0.5660	-0.2333 to 0.5224	-0.06404 to 0.6371	-0.2965 to 0.4713	-0.4684 to 0.2998	-0.5433 to 0.2055	-0.5449 to 0.2034	-0.3178 to 0.4528	-0.2705 to 0.4930	-0.5047 to 0.2559	-0.5849 to 0.1464	-0.3419 to 0.4310	-0.5761 to 0.1593	-0.4652 to 0.3035	-0.3347 to 0.4376	0.03844 to 0.6941
MPX	-0.5232 to 0.2323	-0.2410 to 0.5165	0.02606 to 0.6876	-0.4988 to 0.2633	-0.1008 to 0.6146	-0.5122 to 0.2465	-0.2133 to 0.5375	-0.6622 to 0.02071	-0.5501 to 0.1962	-0.5240 to 0.2313	-0.3927 to 0.3820	-0.5365 to 0.2148	-0.4730 to 0.2944	-0.2520 to 0.5079	0.09649 to 0.7231	-0.3732 to 0.4013	-0.4546 to 0.3157	-0.3660 to 0.4083	-0.04003 to 0.6512	-0.5249 to 0.2300	-0.3735 to 0.4010	-0.3557 to 0.4181	0.3247 to 0.8191	-0.1330 to 0.5938	-0.1441 to 0.5865	0.2578 to 0.7936	-0.4532 to 0.3173	-0.02054 to 0.6623	-0.5225 to 0.2332	-0.3147 to 0.4555	-0.4674 to 0.3010	-0.3387 to 0.4339	-0.1057 to 0.6114	-0.2847 to 0.4812	-0.3416 to 0.4313	-0.1828 to 0.5597	-0.4250 to 0.3484	-0.4816 to 0.2842	-0.4664 to 0.3022	-0.5367 to 0.2145	-0.3881 to 0.3866	-0.3767 to 0.3979	-0.5097 to 0.2497	-0.5889 to 0.1405	-0.3375 to 0.4350	-0.5561 to 0.1879	-0.4824 to 0.2833	-0.2357 to 0.5206	0.1583 to 0.7517
MPX	-0.5744 to 0.1619	-0.5036 to 0.2573	-0.3777 to 0.3969	-0.5513 to 0.1946	-0.3302 to 0.4416	-0.4757 to 0.2913	-0.4865 to 0.2784	-0.6618 to 0.02138	-0.5291 to 0.2246	-0.5231 to 0.2324	-0.5755 to 0.1602	-0.4590 to 0.3107	-0.4197 to 0.3541	0.06555 to 0.7079	0.3545 to 0.8300	-0.3676 to 0.4067	-0.4028 to 0.3717	-0.3165 to 0.4539	-0.3808 to 0.3939	-0.4908 to 0.2731	-0.4610 to 0.3084	-0.4809 to 0.2851	0.01997 to 0.6844	0.2000 to 0.7699	-0.4345 to 0.3381	0.1614 to 0.7531	-0.5035 to 0.2575	-0.3940 to 0.3806	-0.4935 to 0.2699	-0.3880 to 0.3867	-0.4126 to 0.3615	-0.2405 to 0.5169	-0.4211 to 0.3526	-0.3900 to 0.3847	-0.4836 to 0.2818	-0.4000 to 0.3745	-0.3676 to 0.4067	-0.5262 to 0.2284	-0.5288 to 0.2249	-0.5092 to 0.2503	-0.3903 to 0.3844	-0.5169 to 0.2404	-0.5325 to 0.2200	-0.5262 to 0.2284	-0.4986 to 0.2636	-0.5979 to 0.1268	-0.5239 to 0.2314	-0.2965 to 0.4712	-0.1710 to 0.5681
MPX	-0.5170 to 0.2403	-0.3925 to 0.3822	-0.4312 to 0.3416	-0.4304 to 0.3425	-0.1484 to 0.5835	-0.5356 to 0.2160	-0.5215 to 0.2346	-0.6551 to 0.03310	-0.5158 to 0.2419	-0.4003 to 0.3743	-0.4551 to 0.3151	-0.4030 to 0.3715	-0.3547 to 0.4190	-0.3355 to 0.4368	0.3229 to 0.8185	-0.05280 to 0.6437	-0.3855 to 0.3892	-0.2511 to 0.5085	-0.09502 to 0.6182	-0.4677 to 0.3006	-0.3611 to 0.4130	-0.3423 to 0.4306	0.2076 to 0.7731	-0.2740 to 0.4901	-0.1472 to 0.5844	0.3735 to 0.8366	-0.4011 to 0.3735	-0.1247 to 0.5993	-0.4728 to 0.2947	-0.2766 to 0.4880	-0.4101 to 0.3641	-0.1164 to 0.6046	-0.1457 to 0.5854	-0.05789 to 0.6407	-0.3529 to 0.4208	-0.2859 to 0.4803	-0.1086 to 0.6096	-0.4258 to 0.3475	-0.4825 to 0.2832	-0.4004 to 0.3741	-0.4594 to 0.3102	-0.3132 to 0.4568	-0.5114 to 0.2475	-0.4883 to 0.2762	-0.2443 to 0.5139	-0.4435 to 0.3282	-0.4638 to 0.3052	-0.3889 to 0.3858	-0.01421 to 0.6658
MPX	-0.5650 to 0.1754	-0.5243 to 0.2308	-0.4434 to 0.3283	-0.5569 to 0.1868	-0.3198 to 0.4510	-0.4983 to 0.2639	-0.5522 to 0.1933	-0.6351 to 0.06736	-0.5479 to 0.1992	-0.5182 to 0.2388	-0.5469 to 0.2007	-0.5244 to 0.2308	-0.4994 to 0.2625	-0.1431 to 0.5871	0.3224 to 0.8183	-0.3506 to 0.4229	-0.4457 to 0.3257	-0.3504 to 0.4231	-0.3334 to 0.4388	-0.5469 to 0.2007	-0.4883 to 0.2761	-0.5111 to 0.2478	0.003777 to 0.6757	0.02518 to 0.6872	-0.3880 to 0.3867	0.3239 to 0.8188	-0.5150 to 0.2428	-0.3455 to 0.4277	-0.5342 to 0.2178	-0.4197 to 0.3540	-0.4536 to 0.3169	-0.1405 to 0.5888	-0.3876 to 0.3871	-0.3462 to 0.4270	-0.4907 to 0.2732	-0.3590 to 0.4150	-0.2868 to 0.4795	-0.5484 to 0.1986	-0.5826 to 0.1498	-0.5418 to 0.2076	-0.4833 to 0.2822	-0.5218 to 0.2341	-0.5732 to 0.1635	-0.5809 to 0.1523	-0.5175 to 0.2397	-0.6010 to 0.1220	-0.5125 to 0.2462	-0.3536 to 0.4201	-0.1862 to 0.5573
MPX	-0.2909 to 0.4760	-0.3671 to 0.4072	-0.2628 to 0.4992	-0.5604 to 0.1820	-0.2663 to 0.4964	0.01987 to 0.6843	-0.4169 to 0.3570	-0.4900 to 0.2742	-0.3839 to 0.3908	-0.5255 to 0.2293	-0.2466 to 0.5121	-0.5085 to 0.2511	-0.5031 to 0.2580	-0.3380 to 0.4346	-0.02997 to 0.6569	-0.2732 to 0.4907	-0.4373 to 0.3350	-0.3319 to 0.4401	-0.1604 to 0.5754	-0.5105 to 0.2486	-0.4264 to 0.3469	-0.4289 to 0.3441	0.3096 to 0.8136	-0.2907 to 0.4762	-0.2450 to 0.5134	0.1829 to 0.7626	-0.4589 to 0.3108	-0.1064 to 0.6111	-0.5256 to 0.2291	-0.3758 to 0.3987	-0.4744 to 0.2929	-0.1967 to 0.5498	-0.2071 to 0.5421	-0.4143 to 0.3598	-0.4137 to 0.3603	0.1606 to 0.7528	-0.3765 to 0.3981	-0.5385 to 0.2121	-0.5661 to 0.1738	-0.5671 to 0.1723	-0.4580 to 0.3118	-0.4558 to 0.3144	-0.5658 to 0.1743	-0.6079 to 0.1114	-0.4382 to 0.3340	-0.6223 to 0.08836	-0.5166 to 0.2409	-0.1793 to 0.5622	0.1638 to 0.7542
MPX	-0.5550 to 0.1895	-0.1946 to 0.5513	0.08477 to 0.7174	-0.5137 to 0.2446	-0.2782 to 0.4866	-0.5357 to 0.2158	-0.1663 to 0.5713	-0.5860 to 0.1448	-0.5381 to 0.2125	-0.4881 to 0.2764	-0.5237 to 0.2317	-0.5127 to 0.2458	-0.4563 to 0.3138	-0.07588 to 0.6300	-0.002545 to 0.6722	-0.5131 to 0.2453	-0.4867 to 0.2781	-0.3610 to 0.4131	-0.3395 to 0.4332	-0.5886 to 0.1410	-0.4947 to 0.2684	-0.5323 to 0.2204	0.06144 to 0.7059	0.06499 to 0.7076	-0.4265 to 0.3467	0.06345 to 0.7069	-0.5103 to 0.2488	-0.3322 to 0.4399	-0.5654 to 0.1749	-0.4875 to 0.2771	-0.5226 to 0.2331	-0.2832 to 0.4825	-0.3915 to 0.3832	-0.4741 to 0.2932	-0.4889 to 0.2754	-0.3854 to 0.3893	-0.4843 to 0.2810	-0.4835 to 0.2820	-0.4368 to 0.3356	-0.5870 to 0.1434	-0.3198 to 0.4510	-0.5492 to 0.1975	-0.5244 to 0.2307	-0.5833 to 0.1488	-0.4282 to 0.3450	-0.6178 to 0.09561	-0.4700 to 0.2980	0.001540 to 0.6745	0.1757 to 0.7594
MPX	-0.5963 to 0.1293	-0.4529 to 0.3176	-0.2187 to 0.5335	-0.5515 to 0.1944	-0.3062 to 0.4629	-0.5815 to 0.1515	-0.3898 to 0.3849	-0.7345 to -0.1206	-0.5722 to 0.1650	-0.6179 to 0.09555	-0.5585 to 0.1846	-0.5739 to 0.1626	-0.5385 to 0.2121	-0.1621 to 0.5743	0.1954 to 0.7679	-0.3816 to 0.3931	-0.4813 to 0.2846	-0.4376 to 0.3347	-0.2955 to 0.4721	-0.5742 to 0.1622	-0.5040 to 0.2569	-0.4975 to 0.2649	-0.08073 to 0.6270	0.09753 to 0.7236	-0.3302 to 0.4417	0.2711 to 0.7988	-0.5599 to 0.1826	-0.3216 to 0.4494	-0.5835 to 0.1484	-0.4443 to 0.3273	-0.4819 to 0.2839	-0.1565 to 0.5781	-0.3497 to 0.4238	-0.3279 to 0.4437	-0.3851 to 0.3896	-0.3989 to 0.3757	-0.2413 to 0.5163	-0.5094 to 0.2500	-0.6089 to 0.1097	-0.6051 to 0.1158	-0.4986 to 0.2636	-0.4711 to 0.2967	-0.5732 to 0.1637	-0.5363 to 0.2150	-0.5656 to 0.1746	-0.6385 to 0.06170	-0.4390 to 0.3331	-0.3913 to 0.3834	-0.2687 to 0.4944
MPX	-0.6513 to 0.03976	-0.5432 to 0.2057	-0.3855 to 0.3892	-0.5672 to 0.1722	-0.2789 to 0.4861	-0.6199 to 0.09229	-0.5162 to 0.2414	-0.7226 to -0.09548	-0.6068 to 0.1130	-0.5921 to 0.1357	-0.5916 to 0.1364	-0.5627 to 0.1786	-0.5038 to 0.2571	-0.05593 to 0.6419	0.3938 to 0.8436	-0.3310 to 0.4409	-0.4412 to 0.3307	-0.2941 to 0.4733	-0.2974 to 0.4705	-0.5470 to 0.2005	-0.4990 to 0.2630	-0.4855 to 0.2796	0.04548 to 0.6977	0.1555 to 0.7505	-0.3495 to 0.4240	0.2960 to 0.8084	-0.5424 to 0.2068	-0.3361 to 0.4363	-0.5494 to 0.1972	-0.3985 to 0.3761	-0.4587 to 0.3111	-0.1527 to 0.5807	-0.3597 to 0.4144	-0.3482 to 0.4252	-0.4598 to 0.3097	-0.4329 to 0.3398	-0.2706 to 0.4929	-0.5778 to 0.1569	-0.5905 to 0.1381	-0.5763 to 0.1591	-0.4631 to 0.3060	-0.5084 to 0.2512	-0.5775 to 0.1574	-0.5960 to 0.1297	-0.5334 to 0.2188	-0.6270 to 0.08071	-0.5376 to 0.2132	-0.4120 to 0.3621	-0.2320 to 0.5234
MPX	-0.5725 to 0.1646	-0.5093 to 0.2502	-0.3892 to 0.3855	-0.5472 to 0.2002	-0.3376 to 0.4350	-0.5088 to 0.2508	-0.4877 to 0.2769	-0.6600 to 0.02463	-0.4610 to 0.3084	-0.5423 to 0.2069	-0.5092 to 0.2503	-0.5776 to 0.1572	-0.4819 to 0.2839	-0.2231 to 0.5302	0.006214 to 0.6770	-0.3202 to 0.4506	-0.5137 to 0.2445	-0.4746 to 0.2926	-0.3309 to 0.4410	-0.5537 to 0.1913	-0.5135 to 0.2448	-0.5286 to 0.2252	-0.2466 to 0.5121	-0.03852 to 0.6520	-0.3732 to 0.4014	0.1561 to 0.7508	-0.4387 to 0.3335	-0.3489 to 0.4245	-0.5372 to 0.2138	-0.3138 to 0.4562	-0.5081 to 0.2516	-0.09869 to 0.6159	-0.3895 to 0.3852	-0.4086 to 0.3657	-0.4920 to 0.2717	-0.4151 to 0.3589	-0.3130 to 0.4570	-0.5705 to 0.1675	-0.6515 to 0.03950	-0.6138 to 0.1019	-0.4888 to 0.2756	-0.5707 to 0.1672	-0.6329 to 0.07101	-0.6432 to 0.05363	-0.6346 to 0.06822	-0.7102 to -0.07005	-0.5950 to 0.1312	-0.5966 to 0.1288	-0.4502 to 0.3206
MPX	-0.4790 to 0.2873	-0.5609 to 0.1812	-0.3882 to 0.3865	-0.5699 to 0.1683	-0.3445 to 0.4286	-0.3017 to 0.4668	-0.5313 to 0.2216	-0.6396 to 0.05972	-0.5204 to 0.2360	-0.6076 to 0.1118	-0.4724 to 0.2951	-0.5690 to 0.1697	-0.5319 to 0.2209	-0.1998 to 0.5475	0.2451 to 0.7885	-0.3075 to 0.4618	-0.4575 to 0.3125	-0.3058 to 0.4633	-0.2946 to 0.4729	-0.5567 to 0.1871	-0.5193 to 0.2373	-0.5162 to 0.2414	0.1795 to 0.7611	-0.05296 to 0.6436	-0.3610 to 0.4131	0.3076 to 0.8128	-0.5597 to 0.1829	-0.2929 to 0.4743	-0.5701 to 0.1681	-0.4186 to 0.3552	-0.4834 to 0.2821	-0.1459 to 0.5853	-0.3525 to 0.4211	-0.4223 to 0.3513	-0.4899 to 0.2743	-0.1478 to 0.5840	-0.3277 to 0.4439	-0.6090 to 0.1096	-0.6274 to 0.08013	-0.6202 to 0.09179	-0.4893 to 0.2749	-0.5506 to 0.1955	-0.6148 to 0.1005	-0.6451 to 0.05049	-0.5702 to 0.1679	-0.6808 to -0.01323	-0.5604 to 0.1820	-0.2893 to 0.4774	-0.06562 to 0.6361
MPX	-0.6550 to 0.03335	-0.5373 to 0.2136	-0.3446 to 0.4285	-0.6003 to 0.1231	-0.2976 to 0.4703	-0.6265 to 0.08150	-0.4945 to 0.2686	-0.7313 to -0.1137	-0.6133 to 0.1029	-0.6112 to 0.1061	-0.6122 to 0.1045	-0.5807 to 0.1526	-0.5286 to 0.2252	0.1151 to 0.7320	0.3491 to 0.8280	-0.4084 to 0.3659	-0.4651 to 0.3037	-0.3474 to 0.4259	-0.3523 to 0.4214	-0.5700 to 0.1682	-0.5292 to 0.2244	-0.5268 to 0.2276	-0.03871 to 0.6519	0.3629 to 0.8329	-0.4028 to 0.3716	0.1677 to 0.7559	-0.5690 to 0.1697	-0.3930 to 0.3817	-0.5687 to 0.1701	-0.4530 to 0.3176	-0.4786 to 0.2879	-0.1927 to 0.5527	-0.4119 to 0.3622	-0.4301 to 0.3429	-0.4541 to 0.3162	-0.4620 to 0.3073	-0.3164 to 0.4540	-0.5609 to 0.1813	-0.5902 to 0.1384	-0.5960 to 0.1297	-0.3184 to 0.4522	-0.5315 to 0.2214	-0.5727 to 0.1644	-0.5748 to 0.1613	-0.5653 to 0.1749	-0.6403 to 0.05857	-0.4836 to 0.2818	-0.3442 to 0.4289	-0.2321 to 0.5234
MPX	-0.6287 to 0.07792	-0.5444 to 0.2041	-0.5026 to 0.2585	-0.5479 to 0.1992	0.1058 to 0.7276	-0.5279 to 0.2261	-0.5893 to 0.1399	-0.6148 to 0.1004	-0.5624 to 0.1790	-0.5769 to 0.1582	-0.3388 to 0.4338	-0.5959 to 0.1298	-0.5755 to 0.1602	0.1304 to 0.7391	0.3192 to 0.8171	-0.3277 to 0.4440	-0.5029 to 0.2583	-0.4203 to 0.3534	0.01353 to 0.6810	-0.5659 to 0.1741	-0.4189 to 0.3548	-0.3634 to 0.4108	-0.02252 to 0.6611	0.3660 to 0.8340	-0.07455 to 0.6308	0.1992 to 0.7696	-0.3978 to 0.3768	-0.04469 to 0.6485	-0.5327 to 0.2198	-0.3153 to 0.4550	-0.5048 to 0.2558	-0.2202 to 0.5324	-0.06925 to 0.6340	-0.2966 to 0.4712	-0.3050 to 0.4640	-0.1652 to 0.5721	-0.2809 to 0.4844	-0.5410 to 0.2086	-0.6191 to 0.09357	-0.5902 to 0.1385	-0.2014 to 0.5463	-0.3746 to 0.3999	-0.5713 to 0.1663	-0.6270 to 0.08071	-0.4625 to 0.3066	-0.6200 to 0.09210	-0.4973 to 0.2652	-0.4641 to 0.3049	-0.2287 to 0.5260
MPX	-0.6714 to 0.004097	-0.4550 to 0.3152	-0.4036 to 0.3709	-0.5842 to 0.1475	-0.2755 to 0.4888	-0.6026 to 0.1196	-0.5066 to 0.2535	-0.6755 to -0.003440	-0.5762 to 0.1592	-0.5467 to 0.2009	-0.5131 to 0.2454	-0.5691 to 0.1695	-0.4914 to 0.2725	0.04126 to 0.6956	0.3431 to 0.8259	-0.3939 to 0.3808	-0.4346 to 0.3380	-0.2386 to 0.5183	-0.3125 to 0.4574	-0.5503 to 0.1959	-0.4919 to 0.2717	-0.4877 to 0.2769	0.05247 to 0.7013	0.2155 to 0.7764	-0.3760 to 0.3986	0.2037 to 0.7715	-0.5476 to 0.1997	-0.3429 to 0.4301	-0.5265 to 0.2279	-0.4373 to 0.3351	-0.4658 to 0.3029	-0.1969 to 0.5496	-0.3730 to 0.4015	-0.4135 to 0.3605	-0.4940 to 0.2692	-0.4177 to 0.3562	-0.3313 to 0.4407	-0.5866 to 0.1439	-0.5896 to 0.1394	-0.5825 to 0.1500	-0.3905 to 0.3842	-0.5370 to 0.2141	-0.4771 to 0.2896	-0.6145 to 0.1009	-0.5373 to 0.2136	-0.6236 to 0.08632	-0.5233 to 0.2322	-0.3072 to 0.4621	-0.1366 to 0.5914
MPX	-0.5544 to 0.1903	-0.5012 to 0.2604	-0.4347 to 0.3379	-0.4682 to 0.3001	0.1301 to 0.7390	-0.5452 to 0.2030	-0.5378 to 0.2129	-0.6121 to 0.1048	-0.5767 to 0.1586	-0.5622 to 0.1793	-0.2675 to 0.4954	-0.5694 to 0.1692	-0.4926 to 0.2710	-0.3205 to 0.4504	0.3232 to 0.8186	-0.1092 to 0.6092	-0.4252 to 0.3482	-0.1487 to 0.5833	0.2171 to 0.7771	-0.5227 to 0.2329	-0.3680 to 0.4064	-0.2549 to 0.5055	0.5717 to 0.8991	-0.2316 to 0.5237	0.08679 to 0.7184	0.3948 to 0.8440	-0.3982 to 0.3764	0.1534 to 0.7496	-0.5081 to 0.2517	-0.2118 to 0.5387	-0.4770 to 0.2897	-0.1675 to 0.5705	0.1069 to 0.7281	-0.1632 to 0.5735	-0.1989 to 0.5482	-0.05212 to 0.6441	-0.2226 to 0.5306	-0.4835 to 0.2820	-0.5768 to 0.1583	-0.5405 to 0.2094	-0.4623 to 0.3069	-0.2436 to 0.5144	-0.5039 to 0.2569	-0.5735 to 0.1631	-0.3183 to 0.4523	-0.5139 to 0.2443	-0.4226 to 0.3510	-0.4053 to 0.3691	0.07517 to 0.7127
MPX	-0.5424 to 0.2067	-0.4881 to 0.2764	-0.4135 to 0.3606	-0.5535 to 0.1916	-0.02319 to 0.6608	-0.5156 to 0.2421	-0.5198 to 0.2367	-0.5670 to 0.1725	-0.5355 to 0.2161	-0.5241 to 0.2311	-0.3653 to 0.4090	-0.5816 to 0.1512	-0.5643 to 0.1764	-0.2251 to 0.5287	0.3239 to 0.8189	-0.2809 to 0.4844	-0.3853 to 0.3894	-0.3726 to 0.4019	-0.03213 to 0.6557	-0.4815 to 0.2843	-0.3239 to 0.4473	-0.3129 to 0.4571	0.1967 to 0.7685	-0.07913 to 0.6280	-0.1124 to 0.6072	0.5213 to 0.8844	-0.2936 to 0.4737	-0.02783 to 0.6581	-0.4370 to 0.3354	-0.1868 to 0.5569	-0.4045 to 0.3699	-0.006807 to 0.6699	-0.1168 to 0.6044	-0.2490 to 0.5102	-0.3459 to 0.4273	-0.2217 to 0.5313	-0.2337 to 0.5221	-0.5232 to 0.2323	-0.5911 to 0.1371	-0.5309 to 0.2222	-0.4937 to 0.2695	-0.3462 to 0.4271	-0.5235 to 0.2320	-0.6082 to 0.1108	-0.4562 to 0.3139	-0.5740 to 0.1625	-0.4947 to 0.2684	-0.4937 to 0.2696	-0.1913 to 0.5537
MPX	-0.3904 to 0.3843	-0.3178 to 0.4528	-0.09244 to 0.6198	-0.2901 to 0.4767	0.4679 to 0.8679	-0.4486 to 0.3225	-0.2808 to 0.4845	-0.6447 to 0.05107	-0.5499 to 0.1965	-0.5593 to 0.1834	0.009031 to 0.6785	-0.5521 to 0.1935	-0.5230 to 0.2325	-0.3666 to 0.4077	0.0003631 to 0.6738	-0.1557 to 0.5786	-0.4978 to 0.2645	-0.4544 to 0.3160	0.6479 to 0.9200	-0.5242 to 0.2311	-0.2515 to 0.5082	-0.07967 to 0.6276	0.3313 to 0.8216	-0.2551 to 0.5054	0.5306 to 0.8871	0.1672 to 0.7557	-0.3823 to 0.3923	0.6211 to 0.9128	-0.5219 to 0.2340	-0.2203 to 0.5324	-0.4999 to 0.2620	-0.4427 to 0.3291	0.5750 to 0.9000	0.05883 to 0.7045	-0.007998 to 0.6692	0.4092 to 0.8489	-0.2283 to 0.5263	-0.4135 to 0.3606	-0.4489 to 0.3221	-0.5210 to 0.2351	-0.2498 to 0.5096	-0.03057 to 0.6566	-0.4552 to 0.3150	-0.5913 to 0.1369	-0.1432 to 0.5870	-0.4555 to 0.3147	-0.4197 to 0.3540	-0.3183 to 0.4523	0.1663 to 0.7553
MPX	-0.6110 to 0.1064	-0.5189 to 0.2378	-0.3468 to 0.4265	-0.5926 to 0.1349	-0.3178 to 0.4528	-0.5447 to 0.2036	-0.5021 to 0.2592	-0.7295 to -0.1099	-0.5920 to 0.1358	-0.6032 to 0.1186	-0.5883 to 0.1414	-0.5716 to 0.1659	-0.5287 to 0.2251	0.02495 to 0.6870	0.3690 to 0.8351	-0.3650 to 0.4093	-0.4397 to 0.3324	-0.3609 to 0.4132	-0.3347 to 0.4376	-0.5397 to 0.2104	-0.4979 to 0.2644	-0.5036 to 0.2574	0.01127 to 0.6797	0.2425 to 0.7875	-0.3821 to 0.3926	0.2719 to 0.7992	-0.5547 to 0.1899	-0.3514 to 0.4222	-0.5483 to 0.1987	-0.4172 to 0.3567	-0.4487 to 0.3224	-0.1729 to 0.5667	-0.3889 to 0.3858	-0.4000 to 0.3746	-0.4920 to 0.2717	-0.3832 to 0.3915	-0.3010 to 0.4674	-0.5959 to 0.1298	-0.5904 to 0.1382	-0.5878 to 0.1421	-0.3925 to 0.3822	-0.5362 to 0.2152	-0.5827 to 0.1497	-0.6209 to 0.09059	-0.5522 to 0.1934	-0.6530 to 0.03684	-0.5516 to 0.1942	-0.3472 to 0.4261	-0.1918 to 0.5533
MPX	-0.5827 to 0.1497	-0.5297 to 0.2237	-0.3915 to 0.3832	-0.5086 to 0.2510	0.05825 to 0.7042	-0.5495 to 0.1971	-0.5419 to 0.2075	-0.7269 to -0.1045	-0.6148 to 0.1005	-0.5991 to 0.1249	-0.3616 to 0.4125	-0.5650 to 0.1754	-0.5481 to 0.1991	-0.03969 to 0.6514	0.4107 to 0.8494	-0.2751 to 0.4892	-0.4956 to 0.2672	-0.4131 to 0.3609	0.07283 to 0.7116	-0.5591 to 0.1837	-0.4025 to 0.3720	-0.3280 to 0.4437	0.07626 to 0.7132	0.2070 to 0.7729	-0.004501 to 0.6712	0.3295 to 0.8209	-0.4730 to 0.2945	0.01785 to 0.6833	-0.5519 to 0.1937	-0.3233 to 0.4478	-0.4886 to 0.2758	-0.2855 to 0.4806	0.004725 to 0.6762	-0.1503 to 0.5823	-0.2512 to 0.5085	-0.09115 to 0.6206	-0.2310 to 0.5242	-0.4979 to 0.2644	-0.5904 to 0.1381	-0.5777 to 0.1571	-0.2482 to 0.5109	-0.3032 to 0.4655	-0.5340 to 0.2181	-0.5818 to 0.1511	-0.4345 to 0.3380	-0.6121 to 0.1047	-0.4671 to 0.3013	-0.3918 to 0.3829	-0.1610 to 0.5750
MPX	-0.6168 to 0.09725	-0.3800 to 0.3946	-0.1221 to 0.6010	-0.5632 to 0.1779	-0.3886 to 0.3861	-0.5743 to 0.1621	-0.3154 to 0.4549	-0.6934 to -0.03714	-0.5752 to 0.1607	-0.5798 to 0.1540	-0.6091 to 0.1094	-0.5703 to 0.1678	-0.5241 to 0.2311	-0.1080 to 0.6100	0.1319 to 0.7398	-0.4809 to 0.2851	-0.4654 to 0.3033	-0.4127 to 0.3614	-0.3962 to 0.3785	-0.5658 to 0.1742	-0.5139 to 0.2443	-0.5433 to 0.2056	-0.05063 to 0.6450	0.1046 to 0.7270	-0.4461 to 0.3253	0.1867 to 0.7642	-0.5697 to 0.1687	-0.3981 to 0.3764	-0.5679 to 0.1712	-0.4719 to 0.2958	-0.4717 to 0.2960	-0.2176 to 0.5344	-0.4474 to 0.3238	-0.4412 to 0.3307	-0.5113 to 0.2476	-0.4583 to 0.3115	-0.3836 to 0.3911	-0.5720 to 0.1653	-0.5340 to 0.2181	-0.5984 to 0.1260	-0.4044 to 0.3700	-0.5737 to 0.1628	-0.5761 to 0.1594	-0.6101 to 0.1078	-0.5386 to 0.2119	-0.6428 to 0.05434	-0.5283 to 0.2256	-0.2609 to 0.5008	-0.1194 to 0.6027
MPX	-0.4256 to 0.3478	-0.3744 to 0.4001	-0.3097 to 0.4599	-0.4111 to 0.3631	0.2799 to 0.8023	-0.4333 to 0.3394	-0.4254 to 0.3480	-0.6058 to 0.1146	-0.4666 to 0.3019	-0.4461 to 0.3253	-0.08121 to 0.6267	-0.4788 to 0.2876	-0.4316 to 0.3412	-0.4190 to 0.3547	0.2301 to 0.7824	-0.02887 to 0.6576	-0.4473 to 0.3240	-0.3115 to 0.4583	0.4352 to 0.8575	-0.5147 to 0.2433	-0.2688 to 0.4943	-0.1684 to 0.5699	0.5336 to 0.8880	-0.3445 to 0.4286	0.3025 to 0.8109	0.4798 to 0.8717	-0.2825 to 0.4831	0.4008 to 0.8460	-0.4834 to 0.2821	-0.1505 to 0.5821	-0.4793 to 0.2870	-0.1592 to 0.5762	0.3334 to 0.8224	0.06392 to 0.7071	-0.1203 to 0.6022	0.1613 to 0.7531	-0.1288 to 0.5966	-0.4067 to 0.3676	-0.4944 to 0.2688	-0.4514 to 0.3193	-0.4132 to 0.3609	-0.1353 to 0.5923	-0.4903 to 0.2737	-0.5622 to 0.1794	-0.1787 to 0.5627	-0.4506 to 0.3202	-0.4584 to 0.3113	-0.4337 to 0.3390	0.08741 to 0.7187
MPX	-0.6184 to 0.09462	-0.5025 to 0.2587	-0.3282 to 0.4435	-0.5428 to 0.2063	-0.1381 to 0.5904	-0.5933 to 0.1338	-0.4818 to 0.2840	-0.7306 to -0.1122	-0.5981 to 0.1264	-0.5983 to 0.1262	-0.4877 to 0.2769	-0.5752 to 0.1607	-0.5206 to 0.2357	-0.1442 to 0.5864	0.4039 to 0.8471	-0.2685 to 0.4946	-0.4589 to 0.3108	-0.3360 to 0.4364	-0.1127 to 0.6070	-0.5582 to 0.1850	-0.4491 to 0.3220	-0.4122 to 0.3619	0.1582 to 0.7517	0.07154 to 0.7109	-0.1780 to 0.5632	0.4331 to 0.8568	-0.5014 to 0.2601	-0.1508 to 0.5820	-0.5564 to 0.1875	-0.3466 to 0.4267	-0.4736 to 0.2937	-0.1455 to 0.5855	-0.1863 to 0.5573	-0.2397 to 0.5175	-0.3626 to 0.4115	-0.2872 to 0.4791	-0.2143 to 0.5368	-0.5405 to 0.2093	-0.5970 to 0.1282	-0.5834 to 0.1486	-0.4406 to 0.3314	-0.4104 to 0.3638	-0.5660 to 0.1739	-0.5952 to 0.1309	-0.4853 to 0.2798	-0.6273 to 0.08030	-0.5064 to 0.2538	-0.4199 to 0.3538	-0.1646 to 0.5725
MPX	-0.2006 to 0.5470	0.1159 to 0.7324	0.09418 to 0.7220	-0.06382 to 0.6372	-0.1655 to 0.5719	-0.3017 to 0.4668	-0.02961 to 0.6571	-0.1449 to 0.5859	-0.3286 to 0.4431	-0.1616 to 0.5745	-0.2515 to 0.5082	-0.3170 to 0.4535	-0.3010 to 0.4674	-0.4385 to 0.3337	-0.4236 to 0.3499	-0.4307 to 0.3422	-0.4940 to 0.2692	-0.3934 to 0.3813	-0.2823 to 0.4832	-0.5636 to 0.1774	-0.4010 to 0.3735	-0.4743 to 0.2929	-0.09909 to 0.6156	-0.4690 to 0.2992	-0.3643 to 0.4099	-0.2224 to 0.5308	-0.3156 to 0.4547	-0.2347 to 0.5214	-0.4921 to 0.2715	-0.5228 to 0.2328	-0.5454 to 0.2027	-0.3560 to 0.4178	-0.2900 to 0.4767	-0.3444 to 0.4287	-0.4810 to 0.2849	-0.1250 to 0.5991	-0.4534 to 0.3170	-0.2010 to 0.5466	-0.1612 to 0.5749	-0.4247 to 0.3487	-0.3054 to 0.4636	-0.4230 to 0.3505	-0.3863 to 0.3884	-0.4342 to 0.3384	-0.09876 to 0.6158	-0.3556 to 0.4182	-0.2537 to 0.5065	0.4290 to 0.8554	0.5418 to 0.8904
MPX	-0.5852 to 0.1459	-0.4909 to 0.2731	-0.3424 to 0.4306	-0.5073 to 0.2527	0.1682 to 0.7562	-0.5563 to 0.1876	-0.4993 to 0.2627	-0.7262 to -0.1029	-0.5917 to 0.1362	-0.6092 to 0.1092	-0.2933 to 0.4740	-0.5957 to 0.1302	-0.5735 to 0.1632	-0.05777 to 0.6408	0.3872 to 0.8414	-0.2123 to 0.5383	-0.4989 to 0.2631	-0.4348 to 0.3377	0.1873 to 0.7645	-0.5757 to 0.1600	-0.3836 to 0.3911	-0.2975 to 0.4704	0.09919 to 0.7244	0.2037 to 0.7715	0.1182 to 0.7334	0.4085 to 0.8486	-0.4368 to 0.3356	0.1278 to 0.7379	-0.5608 to 0.1814	-0.3124 to 0.4575	-0.5042 to 0.2565	-0.1842 to 0.5587	0.1063 to 0.7278	-0.1059 to 0.6113	-0.2222 to 0.5309	-0.03751 to 0.6526	-0.1138 to 0.6063	-0.5138 to 0.2444	-0.5980 to 0.1266	-0.5956 to 0.1303	-0.2614 to 0.5003	-0.2651 to 0.4974	-0.5440 to 0.2046	-0.6204 to 0.09140	-0.4218 to 0.3517	-0.6254 to 0.08328	-0.4895 to 0.2747	-0.4420 to 0.3299	-0.1742 to 0.5658
MPX	-0.5980 to 0.1266	-0.4316 to 0.3413	-0.2478 to 0.5112	-0.5098 to 0.2495	0.08798 to 0.7190	-0.5857 to 0.1453	-0.4439 to 0.3277	-0.6906 to -0.03177	-0.6394 to 0.06007	-0.6196 to 0.09272	-0.3925 to 0.3822	-0.6104 to 0.1073	-0.5838 to 0.1481	0.08952 to 0.7197	0.2365 to 0.7850	-0.3722 to 0.4023	-0.5138 to 0.2444	-0.4552 to 0.3150	0.04450 to 0.6972	-0.5879 to 0.1420	-0.4322 to 0.3406	-0.3644 to 0.4098	0.05012 to 0.7001	0.3302 to 0.8212	-0.04311 to 0.6494	0.1312 to 0.7395	-0.5107 to 0.2484	-0.002330 to 0.6724	-0.5783 to 0.1562	-0.4034 to 0.3710	-0.5192 to 0.2375	-0.3553 to 0.4185	-0.02845 to 0.6578	-0.2940 to 0.4734	-0.2846 to 0.4813	-0.1137 to 0.6064	-0.3120 to 0.4579	-0.5305 to 0.2227	-0.5445 to 0.2040	-0.6142 to 0.1013	-0.05744 to 0.6410	-0.3595 to 0.4145	-0.5335 to 0.2188	-0.6348 to 0.06782	-0.3952 to 0.3794	-0.6162 to 0.09826	-0.4713 to 0.2965	-0.2254 to 0.5285	0.01846 to 0.6836
MPX	-0.5831 to 0.1492	-0.5152 to 0.2426	-0.2866 to 0.4796	-0.5447 to 0.2037	-0.3607 to 0.4134	-0.6154 to 0.09941	-0.4461 to 0.3253	-0.7265 to -0.1036	-0.5850 to 0.1463	-0.5706 to 0.1673	-0.6289 to 0.07763	-0.5534 to 0.1917	-0.5099 to 0.2494	-0.1630 to 0.5736	0.3234 to 0.8187	-0.3080 to 0.4614	-0.4098 to 0.3644	-0.3810 to 0.3936	-0.3707 to 0.4037	-0.5433 to 0.2055	-0.4904 to 0.2736	-0.5148 to 0.2431	-0.02518 to 0.6596	0.03337 to 0.6915	-0.3915 to 0.3832	0.3634 to 0.8331	-0.5362 to 0.2152	-0.3891 to 0.3856	-0.5385 to 0.2121	-0.4343 to 0.3383	-0.4314 to 0.3414	0.0006868 to 0.6740	-0.4224 to 0.3511	-0.3221 to 0.4490	-0.4831 to 0.2825	-0.4647 to 0.3041	-0.1274 to 0.5975	-0.5380 to 0.2127	-0.5534 to 0.1917	-0.5521 to 0.1935	-0.4650 to 0.3038	-0.5027 to 0.2585	-0.5519 to 0.1938	-0.5581 to 0.1851	-0.5483 to 0.1988	-0.6115 to 0.1056	-0.4908 to 0.2731	-0.3601 to 0.4139	-0.2506 to 0.5090
MPX	-0.5705 to 0.1675	-0.5448 to 0.2035	-0.3805 to 0.3942	-0.5109 to 0.2482	-0.1834 to 0.5593	-0.5978 to 0.1270	-0.5054 to 0.2551	-0.7344 to -0.1202	-0.5689 to 0.1698	-0.5763 to 0.1590	-0.4739 to 0.2933	-0.5567 to 0.1871	-0.5115 to 0.2473	-0.3053 to 0.4637	0.3929 to 0.8433	-0.1598 to 0.5758	-0.4275 to 0.3457	-0.3547 to 0.4191	-0.1171 to 0.6042	-0.5387 to 0.2117	-0.4301 to 0.3429	-0.3933 to 0.3814	0.08002 to 0.7151	-0.1068 to 0.6108	-0.1411 to 0.5884	0.5330 to 0.8879	-0.4826 to 0.2830	-0.1547 to 0.5793	-0.5336 to 0.2187	-0.3351 to 0.4373	-0.4448 to 0.3267	0.0004251 to 0.6739	-0.1831 to 0.5595	-0.1238 to 0.5999	-0.3552 to 0.4186	-0.2955 to 0.4721	-0.01517 to 0.6653	-0.5330 to 0.2194	-0.5993 to 0.1247	-0.5521 to 0.1935	-0.5309 to 0.2222	-0.3757 to 0.3989	-0.5411 to 0.2085	-0.5821 to 0.1506	-0.5024 to 0.2588	-0.6040 to 0.1175	-0.5170 to 0.2403	-0.5024 to 0.2588	-0.2944 to 0.4730
MPX	-0.4803 to 0.2858	-0.6069 to 0.1129	-0.4940 to 0.2692	-0.4935 to 0.2699	-0.04589 to 0.6478	-0.5156 to 0.2421	-0.6123 to 0.1044	-0.7507 to -0.1560	-0.5943 to 0.1323	-0.5754 to 0.1603	-0.4163 to 0.3577	-0.5409 to 0.2089	-0.5346 to 0.2172	-0.2151 to 0.5362	0.5121 to 0.8816	-0.08403 to 0.6250	-0.4007 to 0.3739	-0.4160 to 0.3580	0.02422 to 0.6866	-0.4792 to 0.2871	-0.3589 to 0.4151	-0.2937 to 0.4737	0.1125 to 0.7308	-0.03958 to 0.6514	0.009674 to 0.6789	0.4861 to 0.8736	-0.4777 to 0.2889	-0.005377 to 0.6707	-0.4924 to 0.2711	-0.2792 to 0.4858	-0.3902 to 0.3845	-0.1559 to 0.5785	-0.03119 to 0.6562	-0.03601 to 0.6535	-0.2949 to 0.4726	-0.09345 to 0.6192	-0.004951 to 0.6709	-0.5353 to 0.2164	-0.5953 to 0.1308	-0.4917 to 0.2721	-0.4741 to 0.2932	-0.2752 to 0.4891	-0.5236 to 0.2318	-0.5855 to 0.1455	-0.4276 to 0.3455	-0.5331 to 0.2193	-0.5167 to 0.2408	-0.4985 to 0.2636	-0.2579 to 0.5032
[truncated: 91 more columns]

## Sheet: Figure 3
Category	A5L	A14L	A26L	A27L	A29L	A33R	A35R	A36R	A44R	B2R	B5R	B6R	C15L	C19L	D13L	D14L	E8L	F3L	H3L	I1L	L1R	L4R	M1R	V.A27L	V.A33R	V.B5R
MPOX Conv.	0	0	0	0.6684	0	0.0258	0.8394	0.135	0.335	0.9069	0.218	1.5843	0	0	0	0	0	0.1755	0.0047	0.0015	0	0	0	0	1.801	1.8004
MPOX Conv.	0.0275	0	0	0.0262	0.3843	0	2.1095	0.21	1.1029	1.3671	0.362	0.0605	0	0	0	0.0226	0	0.2185	0	0	0	0	0.0271	0.3772	2.1722	0.1513
MPOX Conv.	0.299	0.1888	0.2469	0.753	0.2686	0.1271	0.8064	0.077	0.4012	0.9837	0.129	1.1863	0.0129	0.0505	0.0518	0.1287	0.1017	0.1451	0.0938	0.0124	0.0875	0.0074	0.0235	0.1655	0.9796	1.6584
MPOX Conv.	0	0.03615	0	1.12945	0.16045	0	2.61125	0.234	0.21235	1.65335	0.534	2.01255	0	0.0638	0	0	0.49885	0.3833	0.06365	0	0.06935	0	0	0.8992	2.7767	1.77745
MPOX Conv.	0	0.018	0	0.3327	0.3703	0.1575	0.4363	0.022	0.0759	0.7434	0.162	0.1317	0.0563	0.0104	0.0281	0.1014	0.2049	0.0404	0.1601	0	0.0054	0	0	0.9188	0.2699	0.0986
MPOX Conv.	0	0.02455	0	0.59565	0.11555	0	0.80895	0.118	0	1.40585	0.275	1.19915	0	0	0.00835	0.0032	0.06335	0.0434	0.01675	0	0	0	0	0.7075	0.2394	1.62235
MPOX Conv.	0	0.0267	0	0.2109	0.0165	0.2718	1.1457	0.108	0	1.2799	0.414	0.3662	0.0862	0	0.0173	0.0209	0.8511	0.1991	0.031	0	0	0	0	0.7327	0.6898	0.0741
MPOX Conv.	0	0.0134	0	0.6836	0.1347	0.0323	2.3758	0	0.0236	2.2297	0.018	1.7046	0.0507	0.0548	0	0.032	0.5066	0.0557	0.0396	0	0	0	0.0815	0.6614	1.3812	0.8333
MPOX Conv.	0	0.0717	0.0787	0.2793	0.821	0.0418	0.5849	0	0.054	0.5586	0.044	0.5448	0.0793	0	0.0313	0.0808	0.1513	0.057	0.1863	0.0128	0	0	1.0162	0.2955	0.5984	0.4366
MPOX Conv.	0.0224	0.0402	0.0179	0.3663	0.2123	0.2314	0.6851	0.063	0.0417	1.0682	0.221	0.4082	0.0889	0.0679	0.0537	0.0614	0.1368	0.0734	0.0581	0	0.0251	0	0	0.4733	0.2395	0.1182
MPOX Conv.	0.0251	0.0617	0.0479	1.5876	0.9452	0.0812	0.9595	0.068	0.0684	2.7996	0.204	0.6546	0.0524	0.0343	0.0894	0.0477	1.4578	0.0402	3.2697	0	0.0072	0.0001	0.0754	1.5171	0.8745	0.858
MPOX Conv.	0.0279	0.1549	0.0647	1.7951	0.3001	0.0803	1.7266	0.097	0.0893	1.6109	0.212	0.8153	0.0684	0.0065	0.1594	0.0053	0.7968	0.0333	0.2558	0	0.0018	0	0	1.3324	0.1426	0.6144
MPOX Conv.	0.0356	0	0	0.0909	0	0.2147	0.8729	0.127	0	0.6352	0.078	0.5197	0	0.0259	0.0199	0.0205	0.2402	0.02	0.2588	0.0595	0	0	0.08	0.6892	0.6874	0.1599
MPOX Conv.	0.0387	0.2835	0.0861	0.8796	0.1676	0.0653	0.3664	0.015	0.0948	0.5127	0.057	0.2383	0.0066	0.0512	0.0892	0.0414	0.1545	0.003	0.2669	0.0265	0.0847	0.0391	0.0505	1.6461	0.131	0.439
MPOX Conv.	0.0394	0.0876	0.0451	0.0898	0.0271	0	0	0.201	0	0.0937	0.206	0.019	0	0	0.0812	0	0.0769	0	0	0	0.0219	0.1071	0	0.0506	0.0192	0.0855
MPOX Conv.	0.0401	0.0824	0	0.778	0.1283	0	2.5822	0.295	0.1032	2.3024	0.461	1.8924	0.3702	0.227	0	0	0.7442	0.1729	0.7352	0	0.0201	0	0	0.4282	0.9198	1.1655
MPOX Conv.	0.0404	0	0	0.5257	0.7927	0	1.1519	0.108	0	1.289	0.352	0.2411	0	0	0.0418	0	0.1341	0.0262	0	0	0	0.1171	0	1.6302	0.3746	0.1145
MPOX Conv.	0.0482	0.1567	0.051	0.7175	0.1524	0.0578	2.2209	0.052	1.0981	2.359	0.197	1.7892	0	0.0001	0.1909	0.0097	0.6734	0.0247	0.2606	0.0204	0.0158	0	0.0362	0.6922	1.2056	1.3442
MPOX Conv.	0.0531	0.2217	0.0587	0.2442	0.0808	0	0.0855	0	0.1118	0.1157	0.165	0.0322	0	0	0.1653	0	0.0698	0.0457	0.1277	0	0.1148	0.0204	0	0.1121	0	0.0646
MPOX Conv.	0.057	0.0939	0	0.8303	0.5463	0	2.2591	0.136	0.064	1.5339	0.424	1.572	0.082	0.019	0.1367	0	0.8642	0.0588	0.5971	0.0103	0.0744	0	0.0318	1.0365	1.0622	0.9849
MPOX Conv.	0.0592	0.401	0.0589	1.1357	0.6138	0.0861	2.6298	0	0.1337	3.4408	0.032	1.5446	0.037	0.0006	0.0806	0.0535	0.725	0.0383	2.5739	0.0465	0.0739	0.0206	0.6596	1.0484	1.8407	1.3485
MPOX Conv.	0.068	0	0	0.51	0.1875	0.1103	2.0162	0.009	0.1339	1.3611	0.047	0.8831	0	0	0	0	0.1553	0.0417	0.0661	0.0408	0	0	0.1003	1.0427	1.6349	0.1602
MPOX Conv.	0.0791	0.3802	0.1245	1.9622	0.2333	0	2.9135	0.036	0.1013	1.8583	0.086	1.6209	0.098	0	0.185	0	1.0299	0	0.306	0	0.0106	0	0	0.4403	1.2315	1.3553
MPOX Conv.	0.0848	0.1597	0.0278	1.3985	0.3956	0.1396	3.3311	0.231	0.105	3.0181	0.146	2.5987	0.1136	0	0.1428	0.0726	1.2149	0.1189	0.9135	0.0475	0.0029	0.0486	0.4201	0.9387	2.0543	1.9728
MPOX Conv.	0.0978	0.2405	0.186	0.8202	0.185	0	0.6593	0.021	0.1553	0.6561	0.192	0.5295	0.083	0	0.306	0	0.2873	0.0782	0.1638	0	0.1113	0.0682	0	0.2587	0.182	0.4655
MPOX Conv.	0.1128	0.1908	0.0069	0.4621	0.43	0.2401	2.3646	0.073	0.1338	1.8463	0.303	1.2834	0.0309	0.025	0.1686	0.0407	0.741	0.0233	0.655	0	0.0505	0	0	0.5369	1.1571	0.6129
MPOX Conv.	0.123	0.1868	0.2285	0.6962	0.7474	0	1.2178	0.138	0.0584	1.5959	0.203	1.0124	0.1245	0	0.2644	0	0.2712	0.0649	0.2177	0	0.0384	0.0239	0	1.5109	0.4319	0.7316
MPOX Conv.	0.1334	0.0559	0	0.5282	1.4166	0.3111	1.3711	0.318	0.0178	1.5558	0.085	1.0566	0.035	0.0476	0.2601	0.0824	0.5694	0.0494	0.2466	0	0	0.0602	0	1.2033	0.8853	0.3065
MPOX Conv.	0.1614	0.0886	0	0.3181	0.434	0.115	0.6174	0	0.1295	1.9261	0	0.5108	0	0	0.0417	0.1056	0.272	0.0128	0.1391	0	0.0744	0.0219	0	1.389	0.5471	0.1642
MPOX Conv.	0.1655	0.0405	0	1.0973	0.4358	0	2.6679	0	0.0705	2.3313	0.065	1.684	0.0448	0.0453	0	0	0.6195	0.0877	0.1943	0	0	0	0.0871	1.5206	1.5585	0.8777
MPOX Conv.	0.1928	0.3022	0.3554	1.0431	0.3709	0	0.9183	0.028	0.129	1.1047	0.072	1.1504	0	0	0.3803	0	0.4972	0.0173	0.2531	0	0.1811	0.0325	0.0087	1.4446	0.6431	1.6974
MPOX Conv.	0.1989	0.1402	0.1248	0.6276	3.2675	0.1542	2.1027	0	0.0842	3.267	0.031	3.7	0	0	0.1588	0.108	1.1859	0	0.618	0	0	0	0.088	3.4968	1.9266	3.7
MPOX Conv.	0.2169	1.07105	0	0.81395	0.22345	0	2.22925	0.164	0	2.06005	0.264	0.67265	0.0054	0.0905	0.01095	0	0.52345	0.0212	0.31605	0	0	0.1145	0.0177	1.5896	0.9871	0.94485
MPOX Conv.	0.2184	0.1088	0.127	1.1105	0.9801	0	1.8917	0	0.2155	1.5106	0.084	1.7898	0	0	0.1599	0	0.5017	0.1579	0.3931	0	0.0425	0.1074	0	2.5474	1.6276	1.6123
MPOX Conv.	0.2332	0.1165	0.0458	0.4122	0.2369	0.0483	1.4921	0.027	0.0989	1.756	0.047	1.5604	0.063	0.0482	0.0405	1.3544	0.4265	0.086	0.4146	0.0419	0.0237	0.0079	0.1172	1.102	0.9597	1.1049
MPOX Conv.	0.2422	0.1721	0.0662	0.9835	0.0832	0.1145	2.2641	0.114	0.0621	1.6669	0.183	1.2713	0	0.093	0.1164	0	0.4577	0.0056	0.1408	0	0	0.0074	0.0539	0.4196	1.8771	0.6736
MPOX Conv.	0.257	0.07665	0.13305	0.29165	0	0	0.24555	0.127	0	0.84715	0.349	0.22355	0.0193	0.1624	0.27045	0	0.20875	0.0285	0	0	0	0.31	0	0.1953	0.1345	0.56385
MPOX Conv.	0.257	0.0354	0.0237	0.3639	1.7029	0	2.1551	0.134	0	2.2055	0.44	2.3225	0	0	0.0101	0	0.9368	0.0788	1.7276	0.0219	0	0.2616	0.1462	0.0338	0	2.3225
MPOX Conv.	0.2745	0.00765	0	0.18865	0.06355	0.0333	2.41185	0.108	0	1.94635	0.217	1.05075	0.0594	0	0	0.0049	0.20635	0.0608	0.04225	0	0.00555	0.1486	0.0469	0.4207	0.9999	0.72585
MPOX Conv.	0.3098	0.1577	0.1071	0.6997	0.5043	0.0659	1.9784	0.077	0.1564	1.322	0.164	1.3538	0.0739	0	0.2289	0	0.3681	0.2175	0.4374	0	0.0532	0.0591	0.064	1.7002	0.933	1.2748
MPOX Conv.	0.4573	0.073	0.0327	1.2252	0.3215	0.1016	2.6864	0.002	0.0993	2.6979	0.028	2.5448	0.0867	0	0.0456	0.001	0.6952	0.028	0.1648	0.0198	0.0221	0	0.0979	0.6877	1.797	2.0804
MPOX Conv.	0.5198	0.0253	0	0.5322	0.0848	0.0522	0.5169	0.095	0.025	0.6205	0.302	0.2223	0.0001	0	0	0	0.1901	0	0.0366	0	0.0152	0.0192	0	0.434	1.5024	0.0371
MPOX Conv.	0.5611	0.2111	0.0187	1.2595	0.2211	0	2.3073	0	0.0578	1.2386	0.008	1.6626	0.1627	0	0	0	0.6289	0.1291	0.2527	0.0404	0.0748	0	0.1013	0.7238	1.4482	0.4454
MPOX Conv.	0.5815	0	0	0.64985	0.32955	0	2.75415	0.19	0	1.56915	0.764	2.06865	0.0194	0.0051	0.04835	0.008	0.27955	0.0472	0	0	0	0.2737	0	2.0191	1.7261	1.64325
Negative	0	0	0	0.0133	0.038	0	0	0	0.0908	0	0.077	0	0.0634	0	0.0479	0	0.0963	0.0436	0.0037	0	0.0654	0	0.015	0.0189	0	0
Negative	0	0	0	0.1342	0.0026	0.0159	0	0.024	0.0125	0	0.057	0	0.0391	0.0166	0.0289	0	0	0.0357	0	0.0169	0	0.0018	0.0277	0.0035	0.0163	0
Negative	0	0.1602	0	0	0	0.0151	0	0.03	0	0	0.096	0	0.0345	0.043	0	0	0	0.0592	0	0.011	0	0	0.0221	0.0582	0.0147	0
Negative	0.0176	0.0091	0	0	0.0091	0.0406	0	0.038	0	0	0.049	0	0.024	0.0109	0.0242	0	0	0.0045	0.0468	0	0.0223	0.0023	0.0144	0.0187	0.0145	0
Negative	0.0195	0.0639	0.0096	0.0203	0.051	0.0451	0.0086	0.03	0.0243	0.0484	0.09	0.0865	0.0247	0.0625	0.0476	0.0031	0.0104	0.0347	0.0065	0.0042	0.0343	0.0053	0.0097	0.2394	0.0235	0.0468
Negative	0	0	0	0.008	0.0963	0.0373	0	0	0.085	0	0.15	0	0.1945	0.0081	0	0	0.0365	0.0238	0.0868	0.0768	0.0674	0	0.0226	0	0.0413	0
Negative	0	0.0285	0.0474	0.1666	0.1845	0.2402	0.0313	0.016	0.1865	0.0308	0.756	0	0.1591	0.0847	0.1771	0.0103	0.1075	0.0668	0.0451	0.0251	0.0514	0.1034	0.0432	0	0.0021	0.0006
Negative	0	0.0224	0.0897	0.0562	0.1296	0.0267	0	0.074	0.051	0	0.162	0	0.2256	0.0214	0	0	0.0731	0.1056	0.438	0.1338	0	0	0.0049	0.0443	0.0007	0
Negative	0	0.0693	0	0.1344	0.0495	0.0192	0	0.034	0.0739	0	0.093	0	0.1692	0.0359	0.0243	0	0.0237	0.0284	0	0.1168	0	0	0.0214	0	0.0197	0
Negative	0	0	0	0	0	0.0282	0	0.021	0	0	0.249	0	0.1835	0	0.0305	0	0	0.0777	0.0331	0	0	0	0	0	0.001	0
Negative	0	0	0.0081	0	0	0	0	0	0.0349	0.0418	0.225	0	0.1518	0	0	0	0	0.0592	0	0.032	0	0.0085	0.0429	0	0	0
Negative	0.0266	0.0306	0	0.0713	0.1067	0.0687	0	0	0.1767	0	0.059	0	0.1689	0	0.0169	0	0.0299	0.0517	0.1304	0	0.0567	0.1217	0	0.2381	0	0.0121
Negative	0.0593	0.0963	0.0895	0.1052	0.1425	0.0516	0.022	0.055	0.0906	0.0462	0.094	0.0127	0.0902	0.0979	0.095	0	0.0762	0.0088	0.0889	0.0569	0.1367	0.0789	0	0.0069	0.0002	0.02
Negative	0	0.002	0	0.017	0.05	0.052	0.239	0.337	0.03	0.337	0.183	0.266	0.037	0	0.045	0	0.018	0.052	0.068	0.021	0.129	0.021	0.068	0.292	0.2864	0.208
Negative	0	0.046	0.049	0.074	0.074	0.01	0.478	0.05	0.017	0.259	0.008	3.137	0.029	0	0.002	0	0.015	0.025	0.041	0	0.095	0	0.031	0.228	0.3837	2.146
Negative	0	0	0.017	0.092	0.134	0	0.037	0.943	0.116	0.018	0.305	0	0.029	0	0.045	0	0.04	0.108	0.038	0.017	0.046	0.032	0	0.364	0.0304	0
Negative	0	0.005	0.007	0.041	0.047	0.003	0.061	0.051	0.018	0.063	0.026	0.02	0	0.008	0.02	0	0.026	0	0.027	0.014	0.034	0.014	0.023	0.069	0.0792	0.011
Negative	0	0	0	0.012	0.056	0	0	0.089	0.012	0.01	0.069	0	0.013	0	0.007	0	0	0.034	0.002	0	0.027	0.007	0	0.03	0.0103	0
Negative	0	0.013	0	0	0.011	0	0	0.312	0.043	0.012	0.018	0	0.063	0	0.007	0	0	0.083	0	0	0.021	0.01	0	0.22	0	0
Negative	0	0.003	0.011	0.025	0.013	0	0.002	0.329	0.041	0.054	0.041	0	0.014	0.003	0.024	0	0.009	0.027	0.014	0	0.019	0.03	0	0	0.0514	0
Negative	0	0	0.004	0.033	0.061	0.002	0.011	0.043	0.023	0.044	0.036	0	0.02	0.002	0.02	0	0.01	0.028	0.012	0.002	0.018	0.007	0	0	0.1082	0
Negative	0	0	0.007	0.035	0.033	0	0.017	0.074	0.022	0.03	0.027	0	0	0	0.023	0	0.021	0	0.035	0.035	0.016	0.015	0.012	0.296	0.0084	0
Negative	0	0	0	0	0.002	0	0	0.081	0.024	0.024	0.08	0	0.033	0	0	0	0	0.105	0.033	0.001	0.013	0.027	0.005	0.884	0	0
Negative	0	0.004	0	0	0.056	0.026	0	0.403	0.069	0.018	0.098	0	0.032	0.014	0.041	0	0	0.036	0.008	0	0.01	0.014	0.013	0.016	0	0
Negative	0	0	0	0	0	0	0	0	0.019	0.032	0	0	0	0	0	0	0	0.032	0	0	0.009	0.034	0	0	0	0
Negative	0	0	0	0.002	0.007	0.014	0	0.312	0.023	0.013	0.033	0	0.039	0.006	0.023	0	0.017	0.067	0.02	0.027	0.008	0.013	0.026	0.015	0	0
Negative	0	0	0	0.009	0.042	0.016	0.011	0	0.035	0.105	0.015	0	0.061	0	0.006	0	0	0.069	0.007	0.002	0.006	0	0	1.209	0.016	0
Negative	0	0	0	0	0	0	0	0.009	0	0.008	0.018	0	0.006	0	0	0	0.002	0.009	0.004	0.005	0.004	0.005	0.007	0.016	0.0146	0
Negative	0	0	0	0	0	0.013	0	0.072	0.011	0	0.023	0	0.024	0	0.002	0	0	0.04	0.004	0.049	0.003	0.002	0.009	0.484	0.0597	0
Negative	0	0	0	0.003	0.015	0	0.006	0.055	0.002	0.013	0.007	0	0.011	0	0	0	0	0.016	0	0.003	0	0.002	0.012	0.025	0.0022	0
Negative	0	0	0	0.001	0	0.001	0.023	0.49	0.016	0.016	0.038	0	0	0	0.015	0	0.015	0	0.012	0.031	0	0.003	0.009	0	0.0343	0
Negative	0	0	0	0	0	0	0	0.062	0.011	0.029	0.063	0.155	0	0	0	0	0	0	0.008	0	0	0.01	0	0	0	0.113
Negative	0.004	0	0	0.097	0.016	0.01	0.025	0.095	0.033	0.188	0.028	0	0	0	0	0	0	0.019	0.047	0.016	0.009	0.013	0	0.131	0.0274	0
IMVANEX dose 1	0	0	0	0	0	0.0269	0.01125	0.068	0.00435	0.43105	0.106	0.12585	0.0342	0.0054	0	0	0.02645	0.0184	0	0	0.02065	0.5122	0	0.0488	0.0955	0.19355
IMVANEX dose 1	0	0	0	0	0	0.0343	0	0.209	1.09165	0.17795	0.177	0.00315	0.0716	0	0.08965	0	0.03305	0.0403	0	0	0.01255	0.0363	0	0.0089	0	0.06945
IMVANEX dose 1	0	0	0.0371	0.0287	0.0083	0.0382	0	0.005	0	0.1926	0.031	0.0868	0.0491	0	0.0234	0.0475	0.0421	0.0256	0	0	0	0	0.0098	0.1733	0.0532	0.1313
IMVANEX dose 1	0	0	0	0	0	0	0	0.179	0	0.1048	0.13	0	0.003	0	0	0	0	0.015	0	0	0	0	0.0426	0	0.0501	0
IMVANEX dose 1	0.0147	0.01545	0	1.26415	0	0	0	0.19	0.00135	0.23245	0.244	0.57575	0.0288	0	0.01195	0	0.00205	0.0373	0	0	0	0.059	0.0159	0.0522	0	0.86985
IMVANEX dose 1	0.0248	0	0	0	0.0135	0	0	0.095	0	0.8367	0.163	0	0.0523	0.001	0.0476	0	0.0334	0.0265	0	0	0	0.0327	0	0.0714	0.0404	0.0817
IMVANEX dose 1	0.124	0.0573	0.0097	0.0684	0.0415	0	0	0.284	0	0.415	0.142	0.2019	0.0465	0	0.072	0.0118	0.1528	0.057	0	0	0.0271	0.0476	0	0.5552	0.3149	0.3353
IMVANEX dose 1	0.2609	0.08725	0	0.17365	0.04575	0	0.00305	0.042	0.03545	0.46815	0.409	0	0.0454	0	0.06585	0	0	0.0413	0	0	0.03085	0.2463	0	0.1393	0	0.00705
IMVANEX dose 2	0	0.479	0.022	0.03	0.074	0.101	0.444	0.046	0.04	1.693	0.214	2.276	0	0.058	0.077	0.022	0.987	0.009	2.515	0	0.159	0.007	1.448	2.861	0.862	2.823
IMVANEX dose 2	0	0.05515	0.00985	0.03825	2.74175	0.0621	1.85485	0.17	1.23045	1.25525	0.117	3.15455	0.008	0.0401	0.04785	0.0213	1.88695	0.039	0.20785	0	0.01545	0.0675	1.2228	0.0303	1.6731	3.40635
IMVANEX dose 2	0	0.04885	0.12655	0.04665	0	0.0338	1.05685	0.152	0	1.49825	0.26	1.32705	0.0499	0	0.13165	0	1.13205	0.0389	0	0	0	0	0.2592	0.0753	1.9787	1.68265
IMVANEX dose 2	0	0	0	0	0	0.0971	0.28105	0.472	0	1.07045	0.217	0.65235	0.0641	0	0	0.0462	0.44595	0.1071	0.37115	0	0	0	0.4949	0.5315	1.1221	0.77275
IMVANEX dose 2	0.0167	0	0	0	0	0.0082	0.85525	0.173	0	1.66915	0.138	1.10505	0	0.0178	0	0.0206	0.68345	0.005	0.03845	0	0	0.007	0.9332	0.0841	1.3898	1.99015
IMVANEX dose 2	0.0313	0.04965	0.01065	0.06445	0.00465	0.0913	1.26845	0.221	0	1.64805	0.095	2.59035	0.0185	0.0274	0.07615	0.0569	1.39905	0.1906	0.08285	0	0.00865	0.0173	0.8857	0.5983	2.0238	2.77395
IMVANEX dose 2	0.0791	0	0	0	2.0579	0.01	1.5525	0	0	2.3451	0.045	2.6154	0.1784	0.0876	0.0353	0.0576	1.2996	0.0274	0.1268	0	0	0.2378	1.4394	0.0899	1.5615	3.0052
IMVANEX dose 2	0.1538	0	0	0	0	0	1.8666	0.137	0.0024	1.7489	3.003	2.8459	0.0876	0.0058	0.0103	0	1.3626	0.0584	0.1029	0	0.0159	0.0876	2.2188	0.0712	3.0681	3.1287
IMVANEX dose 2	0.3543	0.07475	0	0.15595	0.02885	0.0528	0.24965	0.079	0	1.94125	0.372	1.30005	0.0713	0	0.05345	0.0039	1.44265	0.0288	0.09835	0	0.01235	0.0772	0.3569	0.1542	0.8395	2.14765
IMVANEX dose 2	0.4857	0.0398	0	0.0261	0.0499	0.0486	1.2949	0.641	0.0111	1.6012	0.093	3.3358	0.0652	0	0.0002	0	1.2307	0.0304	0.1938	0	0.0183	0.0144	1.0729	0.2226	1.478	3.6384
IMVANEX dose 2	0	0.05965	0	0.03305	0.07165	0.0338	0.68355	0.697	0.02535	1.05165	0.15	2.42825	0.0353	0.0059	0.01015	0	1.65055	0.0048	0.06945	0	0.14095	0.0076	0.4953	0.1803	1.0211	2.70255
IMVANEX dose 2	0	0.0423	0.0158	0.0391	0.0046	0.113	0.5466	0.079	0.0026	0.6602	0.09	2.5725	0.0284	0.0052	0.0381	0.0654	2.0997	0.0123	0.0297	0	0.0073	0	0.624	0.0376	0.8759	2.7561
IMVANEX dose 2	0	0	0	0	0	0.0422	0.6743	0.078	0	1.4358	0.176	1.4931	0.0603	0.0754	0.0027	0	0.3333	0.0056	0	0	0	0	0.8551	0.0392	2.4107	2.4818
IMVANEX dose 2	0.0099	0.6573	0.0165	0.0161	0.0702	0.1109	0.3706	0.0603	0.1246	1.4248	0.2579	0.9566	0	0.0488	0.1659	0.0074	1.1078	0.0034	3.0045	0.0067	0.1866	0.015	1.1754	2.7649	0.5009	2.3413
IMVANEX dose 2	0.0207	0.0457	0.0325	0.0261	0.0116	0.0723	0.464	0.216	0.0218	1.2337	0.171	0.5402	0.0369	0.0255	0.0639	0.0633	0.5577	0.0269	0.0222	0	0.007	0	0.462	0.0503	0.5834	0.9988
IMVANEX dose 2	0.0288	0.06805	0.07405	0.07015	0.00455	0.0085	0.36525	0.144	0.02465	1.08005	0.325	0.65205	0.0431	0.0081	0.12655	0	0.60435	0.0333	0	0	0.01795	0.0389	0.0664	0	1.0319	0.75325
IMVANEX dose 2	0.0385	0.0713	0	0.0592	0.3041	0	0.382	0.349	0.1176	0.601	0.136	0.3211	0.0217	0.0322	0.1844	0	0.3099	0.0423	1.1528	0	0.0076	0	0.097	0.4778	1.0728	0.4237
IMVANEX dose 2	0.1429	0.0125	0	0.0112	0.0002	0.046	0.7826	0.072	0.0271	1.3914	0.166	2.1045	0.0324	0.0473	0	0.0333	0.509	0.0312	0.1155	0	0.1411	0.1529	1.2774	0.0834	1.0781	2.388
IMVANEX dose 2	0.3294	0.062	0	0.1746	0.0314	0.0976	0.0496	0.06	0.0205	1.4806	0.363	0.6697	0.0487	0	0.052	0.043	1.1832	0.0227	0.0091	0	0	0.1308	0.1467	0.1841	0.6567	1.0279
IMVANEX dose 2	0	0.0516	0	0.0041	0.0338	0	0.1359	0.439	0.0664	0.3913	0.208	0.1258	0.03	0.0673	0.0181	0	0.0918	0.0447	0.2799	0	0.0121	0.0236	0.1192	0.1524	0.8279	0.17
IMVANEX dose 2	0	0.0317	0.0046	0.0233	0.1001	0.0567	0.652	0.598	0.0175	0.8766	0.088	2.5321	0	0.0726	0.0132	0	0.7851	0.01	0.1144	0	0.0113	0.0243	0.4199	0.0846	0.906	2.7119
IMVANEX dose 2	0	0.0385	0	0	0	0.0516	0.0316	0.097	0.0271	0.1875	0.162	0.421	0.0424	0.0702	0	0	0	0.0453	0	0	0	0.0118	0.0096	0	0.1071	0.557
IMVANEX dose 2	0	0.0003	0	0.0016	0.0233	0.1481	0.2947	0.094	0	0.3504	0.07	2.2916	0.002	0.0412	0.0179	0.0446	0.98	0.017	0.0039	0	0	0	0.5242	0.0067	0.5906	2.4895
IMVANEX dose 2	0	0.3338	0	0	0	0.0461	0.0232	0	0	0.6522	0.0619	0.6223	0	0	0.1248	0	0.363	0	1.7047	0	0	0	0.9188	2.1668	0.3723	1.535
IMVANEX dose 2	0.0096	0.0456	0.0397	0.0548	0.0704	0.102	0.4026	0.163	0.0634	1.1515	0.137	0.361	0	0.1407	0.0504	0.0094	0.1999	0.023	0.0575	0	0.031	0.0375	0.3722	0.0021	0.4426	0.6668
IMVANEX dose 2	0.0488	0.063	0.0289	0	0.0042	0.0855	0.2749	0.107	0.0498	0.9812	0.245	0.5704	0	0.0848	0.0281	0	0.2116	0.02	0	0.0084	0.0044	0	0.0346	0.0616	0.8679	0.7084
IMVANEX dose 2	0.0503	0.0428	0	0.1955	0.0121	0.126	0.0286	0.056	0.0041	1.4624	0.409	0.4748	0.005	0.0556	0.0492	0	0.3023	0.003	0	0	0	0	0.1393	0.0149	0.4409	0.868
IMVANEX dose 2	0.1083	0.0013	0.0437	0.0936	0.0976	0.059	0	0.046	0.0287	0.1175	0.121	0.1409	0.0298	0.0505	0.0936	0.0182	0.1166	0.0169	0.0403	0	0.0485	0	0	0	0	0.2158
IMVANEX dose 2	0	0.3758	0	0	0	0	0.0542	0	0	0.1883	0.0273	0.48	0	0	0	0	0.2719	0	1.7418	0	0	0	0.7401	2.4403	0.3138	1.1838
IMVANEX dose 2	0.0037	0.0361	0.0018	0.0169	0.048	0.0316	0.3195	0.084	0.033	0.596	0.091	2.0118	0.0111	0.0573	0.058	0.0176	0.8653	0.009	0.0503	0.0068	0.02	0.0228	0.7272	0.0417	0.6133	2.1871
IMVANEX dose 2	0.0157	0.0222	0	0.0217	0.0383	0.0898	0.1695	0.449	0.0082	0.454	0.167	0.2126	0.0174	0.0858	0.0004	0	0.0948	0.0386	0.6829	0.0035	0.0264	0	0.1018	0.5302	0.8129	0.2021
IMVANEX dose 2	0.0167	0.1159	0.0032	0.0228	0.0545	0.1574	0.2063	0.137	0.0526	1.316	0.3	0.6207	0.0023	0.0738	0.1107	0.0012	0.3397	0.0028	0.0139	0.0028	0.0176	0.0171	0.0932	0.1298	0.8619	0.6025
IMVANEX dose 2	0.019	0.043	0.0199	0.0315	0.0466	0.0514	0.4462	0.072	0.0187	1.5463	0.144	1.3281	0.0599	0.041	0.0339	0.0088	0.5835	0.0199	0.0835	0.0053	0.0049	0.0362	0.7773	0.0729	2.2368	2.214
IMVANEX dose 2	0.0243	0.0323	0.0007	0.0029	0.016	0.0339	0.2516	0.139	0.0252	1.165	0.132	0.2708	0.0338	0.009	0.0094	0.0074	0.1002	0.0206	0.0191	0	0.0058	0	0.2982	0.04	0.3851	0.3504
IMVANEX dose 2	0.1134	0.0782	0	0.2941	0.0118	0.1011	0.0144	0.05	0.0147	1.7161	0.348	0.3821	0.0329	0.0282	0.0735	0	0.348	0.0149	0.0254	0.0364	0.0126	0	0.2184	0.1802	0.4813	0.5775
IMVANEX dose 2	0.2434	0.0216	0	0.0422	0.0435	0.002	0.4836	0.599	0.0002	1.1084	0.102	2.5496	0.0499	0.0083	0	0	0.7299	0.0217	0.4163	0	0	0	0.5994	0.1519	0.8613	2.476
ACAM2000	0	0	0	0.2716	0.3851	0	0.2618	0.044	0	1.078	0.075	0.7446	0.1076	0	0	0.3065	0	0.0376	0	0.0283	0	0	0.0312	0.6697	1.493	0.7465
ACAM2000	0.0715	0.1166	0.07	0.5222	0.3068	0.0146	0.4808	0.068	0.0035	1.8578	0.1	0.7871	0.1756	0.1087	0.1019	0.6077	0.0719	0.0486	0.1305	0.0278	0.0246	0.0036	0.0805	0.5098	1.2332	0.8798
IMVANEX dose 2	0	0	0	0	0.4433	0.0033	1.4322	0.093	0	0.8826	0.238	1.8769	0.094	0	0	0.183	0.5453	0.0513	0.6601	0.1354	0	0	0.6612	0.8317	2.1778	1.7226
IMVANEX dose 2	0.0175	0.1213	0	0.0794	0.1423	0.0214	1.0492	0.102	0.1344	0.2557	0.206	0.495	0.1727	0	0.1018	0	0.043	0.1732	0.2386	0.0657	0.017	0.0365	0.0745	0.7488	1.2092	0.284
IMVANEX dose 2	0.0214	0.0208	0.1022	0.1976	0.245	0	0.1037	0.044	0	0.0123	0.146	0.1062	0.0866	0.0561	0.1161	0.0084	0.1308	0.3896	0.152	0.024	0	0	0.2418	0.3436	0.4452	0.1979
IMVANEX dose 2	0.3765	0.1701	0.1506	0.1547	0.9789	0.186	2.2551	0.115	0.2233	1.9682	0.205	2.469	0.3216	0.1221	0.1021	0.7805	1.1676	0.0093	0.9193	0.0891	0.0648	0.1486	0.5817	1.1313	2.7932	2.467
IMVANEX dose 2	0.5612	0.0788	0.0458	0.2495	0.2288	0	2.3284	0.06	0.0893	0.9838	0.075	1.8992	1.1013	0	0.023	0	0.6506	0.1198	1.022	0.0737	0	0	0.4279	0.5883	2.8888	2.1159
Negative	0	0.0189	0	0	0	0.0115	0	0.167	0.0145	0	0.296	0	0.0517	0	0	0.0529	0	0.038	0	0	0.0225	0	0	0.2488	0.5121	0
Negative	0	0.0651	0	0	0	0.0614	0.0804	0.075	0	0	0.23	0	0.1062	0.0152	0	0.0275	0.0076	0.1062	0	0	0.0125	0.0317	0.0329	0.2928	0.1348	0
Negative	0	0.3212	0.122	0.1058	0.0419	0.0559	0	0.136	0.0731	0.0525	0.337	0.0115	0.0816	0.0422	0.1935	0.1371	0.0119	0.0334	1.8172	0	0	0	0	2.427	0	0.0907
Negative	0	0.0655	0	0.0703	0	0.0337	0	0.113	0	0.0118	0.189	0	0.0224	0.0176	0.0465	0.0792	0	0.0225	0	0	0	0.0897	0	0.0142	0	0.0341
Negative	0.0085	0.05005	0.01265	0.02405	0	0.0228	0	0.047	0	0.02835	0.138	0.00275	0.0356	0	0.03005	0.0593	0.04155	0.0245	0.00215	0	0.01905	0.0437	0	0.0868	0	0.01765
Negative	0.0236	0	0	0	0	0.0762	0	0.191	0	0	0.258	0	0.0275	0	0	0.093	0	0.0086	0	0	0	0.0184	0	0.0246	0	0
Negative	0.0448	0	0	0	0	0.0101	0	0	0	0	0	0	0.0639	0	0.004	0	0	0	0	0	0	0	0	0.06	0.003	0.004
Negative	0.0477	0.2164	0.1082	0.179	0.0137	0.0259	0.0257	0.048	0.0775	0.2297	0.152	0.011	0.0317	0.0005	0.0973	0	0.1465	0.0366	0.1106	0	0	0.0052	0	0.1568	0	0.0763
Negative	0.0485	0.06805	0.00205	0.01175	0	0.0914	0	0.091	0.02015	0.01335	0.116	0.01385	0.0179	0.0236	0.01525	0.0912	0.02005	0.0191	0	0	0.01645	0.0132	0	0.042	0	0.00785
Negative	0.1107	0.0496	0.0021	0.0319	0	0.074	0	0.828	0	0.0187	0.21	0.0033	0.0441	0	0	0.0578	0	0.0342	0.0307	0	0	0	0	0.0193	0	0.0227
Negative	0.1501	0.0161	0.0141	0.0231	0.0082	0.0088	0	0.104	0	0	0.204	0	0.0525	0	0.0687	0.0113	0.0302	0.034	0	0	0	0.0628	0	0.105	0	0.3286
Negative	0.177	0	0.0528	0.0457	0	0	0	0.557	0.3316	0.0162	0.192	0	0.0887	0	0.1161	0	0	0	0	0	0	0.0429	0	0.0989	0	0.0324
Negative	0.1827	0.2486	0.1849	0.2119	0	0.0057	0.0518	0.151	0.1165	0.1706	0.282	0.0849	0.0316	0.0112	0.2028	0.0773	0.1173	0.0304	0.19	0	0.0496	0.0514	0	0.0316	0.0333	0.1614
Negative	0.1877	0.0106	0	0.0027	0	0	0	0.307	0	0	0.202	0	0.0536	0.0067	0	0	0	0.068	0	0	0.0091	0.1408	0	0.3588	0.046	0
Negative	0.2037	0	0	0	0	0	0	0.069	0	0	0.19	0	0.1098	0.0538	0	0.0079	0	0.0691	0	0	0	0	0	0	0	0
Negative	0.2782	0.04175	0.00865	0.05065	0.04635	0	0	0.058	0	0	0.402	0	0.1189	0	0.02565	0.0236	0	0.0671	0	0	0	0.0319	0.0179	0.0924	0	5e-05
Negative	0.3587	0.09295	0.00975	0.02635	0.02695	0.0188	0.00215	0.059	0.03445	0.03105	0.16	0.01825	0	0.021	0.01505	0.0322	0.03725	0	0.00585	0	0.01135	0.0615	0	0.0572	0.0038	0.02255
ACAM2000	0	0.2267	0	0.4922	2.0757	0.0207	0.6658	0.01	0	1.5549	0.044	0.5488	0.0104	0.0312	0.0225	0.2851	0.0151	0.3104	0.0088	0.0215	0.0002	0	0.081	2.6638	0.0001	0.5658
ACAM2000	0	0	0	0	0.5792	0	0.658	0.031	0	1.2959	0.095	0.1989	0.0914	0	0	0.1816	0.073	0.0124	0	0.0863	0	0	0.2255	1.0537	1.5776	0.356
ACAM2000	0.024	0.0455	0.0668	0.1173	0.0856	0.0141	0.0805	0.022	0.0345	0.3403	0.038	0.2077	0.0606	0.0879	0.1187	0.2075	0.103	0.0688	0.1417	0.0208	0.0517	0.024	0.0396	0.2446	0.2068	0.2232
ACAM2000	0.0363	0.291	0.0314	1.5691	0.4886	0.0212	1.1193	0.032	0.1059	1.7206	0.068	2.4806	0.0201	0.0476	0.042	2.779	0.6214	0.0443	0.9784	0.0249	0.0351	0.0016	0.2545	0.6482	1.9623	2.7035
ACAM2000	0.1364	0.0556	0.0202	0.1953	1.797	0.0132	0.284	0.061	0.0323	0.6742	0.061	0.2036	0.0211	0.0234	0.0309	0.201	0.0673	0.0082	0.0127	0.0174	0.0129	0	0.0267	2.4402	0.7122	0.2929

## Sheet: Figure 4
Sample Type	A27L	M1R	V.A33R	A35R	V.B5R	B6R
MPXV	0.6684	0	1.801	0.8394	1.8004	1.5843
MPXV	0.0262	0.0271	2.1722	2.1095	0.1513	0.0605
MPXV	0.753	0.0235	0.9796	0.8064	1.6584	1.1863
MPXV	1.12945	0	2.7767	2.61125	1.77745	2.01255
MPXV	0.3327	0	0.2699	0.4363	0.0986	0.1317
MPXV	0.59565	0	0.2394	0.80895	1.62235	1.19915
MPXV	0.2109	0	0.6898	1.1457	0.0741	0.3662
MPXV	0.6836	0.0815	1.3812	2.3758	0.8333	1.7046
MPXV	0.2793	1.0162	0.5984	0.5849	0.4366	0.5448
MPXV	0.3663	0	0.2395	0.6851	0.1182	0.4082
MPXV	1.5876	0.0754	0.8745	0.9595	0.858	0.6546
MPXV	1.7951	0	0.1426	1.7266	0.6144	0.8153
MPXV	0.0909	0.08	0.6874	0.8729	0.1599	0.5197
MPXV	0.8796	0.0505	0.131	0.3664	0.439	0.2383
MPXV	0.0898	0	0.0192	0	0.0855	0.019
MPXV	0.778	0	0.9198	2.5822	1.1655	1.8924
MPXV	0.5257	0	0.3746	1.1519	0.1145	0.2411
MPXV	0.7175	0.0362	1.2056	2.2209	1.3442	1.7892
MPXV	0.2442	0	0	0.0855	0.0646	0.0322
MPXV	0.8303	0.0318	1.0622	2.2591	0.9849	1.572
MPXV	1.1357	0.6596	1.8407	2.6298	1.3485	1.5446
MPXV	0.51	0.1003	1.6349	2.0162	0.1602	0.8831
MPXV	1.9622	0	1.2315	2.9135	1.3553	1.6209
MPXV	1.3985	0.4201	2.0543	3.3311	1.9728	2.5987
MPXV	0.8202	0	0.182	0.6593	0.4655	0.5295
MPXV	0.4621	0	1.1571	2.3646	0.6129	1.2834
MPXV	0.6962	0	0.4319	1.2178	0.7316	1.0124
MPXV	0.5282	0	0.8853	1.3711	0.3065	1.0566
MPXV	0.3181	0	0.5471	0.6174	0.1642	0.5108
MPXV	1.0973	0.0871	1.5585	2.6679	0.8777	1.684
MPXV	1.0431	0.0087	0.6431	0.9183	1.6974	1.1504
MPXV	0.6276	0.088	1.9266	2.1027	3.7	3.7
MPXV	0.81395	0.0177	0.9871	2.22925	0.94485	0.67265
MPXV	1.1105	0	1.6276	1.8917	1.6123	1.7898
MPXV	0.4122	0.1172	0.9597	1.4921	1.1049	1.5604
MPXV	0.9835	0.0539	1.8771	2.2641	0.6736	1.2713
MPXV	0.29165	0	0.1345	0.24555	0.56385	0.22355
MPXV	0.3639	0.1462	0	2.1551	2.3225	2.3225
MPXV	0.18865	0.0469	0.9999	2.41185	0.72585	1.05075
MPXV	0.6997	0.064	0.933	1.9784	1.2748	1.3538
MPXV	1.2252	0.0979	1.797	2.6864	2.0804	2.5448
MPXV	0.5322	0	1.5024	0.5169	0.0371	0.2223
MPXV	1.2595	0.1013	1.4482	2.3073	0.4454	1.6626
MPXV	0.64985	0	1.7261	2.75415	1.64325	2.06865
Negative	0.0133	0.015	0	0	0	0
Negative	0.1342	0.0277	0.0163	0	0	0
Negative	0	0.0221	0.0147	0	0	0
Negative	0	0.0144	0.0145	0	0	0
Negative	0.0203	0.0097	0.0235	0.0086	0.0468	0.0865
Negative	0.008	0.0226	0.0413	0	0	0
Negative	0.1666	0.0432	0.0021	0.0313	0.0006	0
Negative	0.0562	0.0049	0.0007	0	0	0
Negative	0.1344	0.0214	0.0197	0	0	0
Negative	0	0	0.001	0	0	0
Negative	0	0.0429	0	0	0	0
Negative	0.0713	0	0	0	0.0121	0
Negative	0.1052	0	0.0002	0.022	0.02	0.0127
Negative	0.017	0.068	0.2864	0.239	0.208	0.266
Negative	0.074	0.031	0.3837	0.478	2.146	3.137
Negative	0.092	0	0.0304	0.037	0	0
Negative	0.041	0.023	0.0792	0.061	0.011	0.02
Negative	0.012	0	0.0103	0	0	0
Negative	0	0	0	0	0	0
Negative	0.025	0	0.0514	0.002	0	0
Negative	0.033	0	0.1082	0.011	0	0
Negative	0.035	0.012	0.0084	0.017	0	0
Negative	0	0.005	0	0	0	0
Negative	0	0.013	0	0	0	0
Negative	0	0	0	0	0	0
Negative	0.002	0.026	0	0	0	0
Negative	0.009	0	0.016	0.011	0	0
Negative	0	0.007	0.0146	0	0	0
Negative	0	0.009	0.0597	0	0	0
Negative	0.003	0.012	0.0022	0.006	0	0
Negative	0.001	0.009	0.0343	0.023	0	0
Negative	0	0	0	0	0.113	0.155
Negative	0.097	0	0.0274	0.025	0	0
IMVANEX	0	0	0.0955	0.01125	0.19355	0.12585
IMVANEX	0	0	0	0	0.06945	0.00315
IMVANEX	0.0287	0.0098	0.0532	0	0.1313	0.0868
IMVANEX	0	0.0426	0.0501	0	0	0
IMVANEX	1.26415	0.0159	0	0	0.86985	0.57575
IMVANEX	0	0	0.0404	0	0.0817	0
IMVANEX	0.0684	0	0.3149	0	0.3353	0.2019
IMVANEX	0.17365	0	0	0.00305	0.00705	0
IMVANEX	0.03	1.448	0.862	0.444	2.823	2.276
IMVANEX	0.03825	1.2228	1.6731	1.85485	3.40635	3.15455
IMVANEX	0.04665	0.2592	1.9787	1.05685	1.68265	1.32705
IMVANEX	0	0.4949	1.1221	0.28105	0.77275	0.65235
IMVANEX	0	0.9332	1.3898	0.85525	1.99015	1.10505
IMVANEX	0.06445	0.8857	2.0238	1.26845	2.77395	2.59035
IMVANEX	0	1.4394	1.5615	1.5525	3.0052	2.6154
IMVANEX	0	2.2188	3.0681	1.8666	3.1287	2.8459
IMVANEX	0.15595	0.3569	0.8395	0.24965	2.14765	1.30005
IMVANEX	0.0261	1.0729	1.478	1.2949	3.6384	3.3358
IMVANEX	0.03305	0.4953	1.0211	0.68355	2.70255	2.42825
IMVANEX	0.0391	0.624	0.8759	0.5466	2.7561	2.5725
IMVANEX	0	0.8551	2.4107	0.6743	2.4818	1.4931
IMVANEX	0.0161	1.1754	0.5009	0.3706	2.3413	0.9566
IMVANEX	0.0261	0.462	0.5834	0.464	0.9988	0.5402
IMVANEX	0.07015	0.0664	1.0319	0.36525	0.75325	0.65205
IMVANEX	0.0592	0.097	1.0728	0.382	0.4237	0.3211
IMVANEX	0.0112	1.2774	1.0781	0.7826	2.388	2.1045
IMVANEX	0.1746	0.1467	0.6567	0.0496	1.0279	0.6697
IMVANEX	0.0041	0.1192	0.8279	0.1359	0.17	0.1258
IMVANEX	0.0233	0.4199	0.906	0.652	2.7119	2.5321
IMVANEX	0	0.0096	0.1071	0.0316	0.557	0.421
IMVANEX	0.0016	0.5242	0.5906	0.2947	2.4895	2.2916
IMVANEX	0	0.9188	0.3723	0.0232	1.535	0.6223
IMVANEX	0.0548	0.3722	0.4426	0.4026	0.6668	0.361
IMVANEX	0	0.0346	0.8679	0.2749	0.7084	0.5704
IMVANEX	0.1955	0.1393	0.4409	0.0286	0.868	0.4748
IMVANEX	0.0936	0	0	0	0.2158	0.1409
IMVANEX	0	0.7401	0.3138	0.0542	1.1838	0.48
IMVANEX	0.0169	0.7272	0.6133	0.3195	2.1871	2.0118
IMVANEX	0.0217	0.1018	0.8129	0.1695	0.2021	0.2126
IMVANEX	0.0228	0.0932	0.8619	0.2063	0.6025	0.6207
IMVANEX	0.0315	0.7773	2.2368	0.4462	2.214	1.3281
IMVANEX	0.0029	0.2982	0.3851	0.2516	0.3504	0.2708
IMVANEX	0.2941	0.2184	0.4813	0.0144	0.5775	0.3821
IMVANEX	0.0422	0.5994	0.8613	0.4836	2.476	2.5496
IMVANEX	0.0467	0.2785	0.681	0.2687	2.1316	1.212
IMVANEX	0.0622	2.2072	1.6753	1.3642	3.4883	3.7268
ACAM2000	0.2716	0.0312	1.493	0.2618	0.7465	0.7446
ACAM2000	0.5222	0.0805	1.2332	0.4808	0.8798	0.7871
IMVANEX	0	0.6612	2.1778	1.4322	1.7226	1.8769
IMVANEX	0.0794	0.0745	1.2092	1.0492	0.284	0.495
IMVANEX	0.1976	0.2418	0.4452	0.1037	0.1979	0.1062
IMVANEX	0.1547	0.5817	2.7932	2.2551	2.467	2.469
IMVANEX	0.2495	0.4279	2.8888	2.3284	2.1159	1.8992
Negative	0	0	0.5121	0	0	0
Negative	0	0.0329	0.1348	0.0804	0	0
Negative	0.1058	0	0	0	0.0907	0.0115
Negative	0.0703	0	0	0	0.0341	0
Negative	0.02405	0	0	0	0.01765	0.00275
Negative	0	0	0	0	0	0
Negative	0	0	0.003	0	0.004	0
Negative	0.179	0	0	0.0257	0.0763	0.011
Negative	0.01175	0	0	0	0.00785	0.01385
Negative	0.0319	0	0	0	0.0227	0.0033
Negative	0.0231	0	0	0	0.3286	0
Negative	0.0457	0	0	0	0.0324	0
Negative	0.2119	0	0.0333	0.0518	0.1614	0.0849
Negative	0.0027	0	0.046	0	0	0
Negative	0	0	0	0	0	0
Negative	0.05065	0.0179	0	0	5e-05	0
Negative	0.02635	0	0.0038	0.00215	0.02255	0.01825
ACAM2000	0.4922	0.081	0.0001	0.6658	0.5658	0.5488
ACAM2000	0	0.2255	1.5776	0.658	0.356	0.1989
ACAM2000	0.1173	0.0396	0.2068	0.0805	0.2232	0.2077
ACAM2000	1.5691	0.2545	1.9623	1.1193	2.7035	2.4806
ACAM2000	0.1953	0.0267	0.7122	0.284	0.2929	0.2036

## Sheet: Figure 5
Sample Type	A5L	A14L	A26L	A27L	A29L	A33R	A35R	A36R	A44R	B2R	B5R	B6R	C15L	C18L	C19L	D13L	D14L	E8L	F3L	H3L	I1L	L1R	L4R	M1R	V.A27L	V.A33R	V.B5R	All other proteins	Pool	EPT
Confounders 50 & under																													1.492
Confounders 50 & under																													1.131
Confounders 50 & under																													1.008
Confounders 50 & under																													0.942
Confounders 50 & under																													0.925
Confounders 50 & under																													0.298
Confounders 50 & under																													0.134
Confounders 50 & under																													0.046
Confounders 50 & under																													0.036
Confounders 50 & under																													0.034
Confounders 50 & under																													0.028
Confounders 50 & under																													0.022
Confounders 50 & under																													0.015
Confounders 50 & under																													0.013
Confounders 50 & under																													0.004
Confounders 50 & under																													0.004
Confounders 50 & under																													0
Confounders 50 & under																													0
Confounders 50 & under																													0
Confounders 50 & under																													0
Confounders 50 & under																													0
Confounders 50 & under																													0
Confounders 50 & under																													0
Confounders 50 & under																													0
Confounders 50 & under																													0
Confounders 50 & under																													0
Confounders 50 & under																													0
Confounders 50 & under																													0
Confounders 50 & under																													0
Confounders 50 & under																													0
Confounders 50 & under																													0
Confounders 50 & under																													0
Confounders 50 & under																													0
Confounders 50 & under																													0
Confounders 50 & under																													0
Confounders 50 & under																													0
Confounders 50 & under																													0
Confounders 50 & under																													0
Confounders 50 & under																													0
Confounders 50 & under																													0
Confounders 50 & under																													0
Confounders 50 & under																													0
Confounders 50 & under																													0
Confounders 50 & under																													0
Confounders 50 & under																													0
Confounders 50 & under																													0
Confounders 50 & under																													0
Confounders 50 & under																													0
Confounders 50 & under																													0
Confounders 50 & under																													0
Confounders 50 & under																													0
Confounders 50 & under																													0
Confounders 50 & under																													0
Confounders 50 & under																													0
Confounders 50 & under																													0
Confounders 50 & under																													0
Confounders 50 & under																													0
Confounders 50 & under																													0
Confounders 50 & under																													0
Confounders 50 & under																													0
Confounders 50 & under																													0
Confounders 50 & under																													0
Confounders 50 & under																													0
Confounders 50 & under																													0
Confounders 50 & under																													0
Confounders 50 & under																													0
Confounders 50 & under																													0
Confounders 50 & under																													0
Confounders 50 & under																													0
Confounders 50 & under																													0
Confounders 50 & under																													0
Confounders 50 & under																													0
Confounders 50 & under																													0
Confounders 50 & under																													0
Confounders 50 & under																													0
Confounders 50 & under																													0
Confounders 50 & under																													0
Confounders 50 & under																													0
Confounders 50 & under																													0
Confounders 50 & under																													0
Confounders 50 & under																													0
Confounders 50 & under																													0
Confounders 50 & under																													0
Confounders 50 & under																													0
Confounders 50 & under																													0
Confounders 50 & under																													0
Confounders 50 & under																													0
Confounders 50 & under																													0
Confounders 50 & under																													0
Confounders 50 & under																													0
Confounders 50 & under																													0
Confounders 50 & under																													0
Confounders 50 & under																													0
Confounders 50 & under																													0
Confounders 50 & under																													0
Confounders 50 & under																													0
Confounders 50 & under																													0
Confounders 50 & under																													0
Confounders 50 & under																													0
Confounders 50 & under																													0
Confounders 50 & under																													0
Confounders 50 & under																													0
Confounders 50 & under																													0
Confounders 50 & under																													0
Confounders 50 & under																													0
Confounders 50 & under																													0
Confounders 50 & under																													0
Confounders 50 & under																													0
Confounders 50 & under																													0
Confounders 50 & under																													0
Confounders 50 & under																													0
Confounders 50 & under																													0
Confounders 50 & under																													0
Confounders 50 & under																													0
Confounders 50 & under																													0
Confounders 50 & under																													0
Confounders 50 & under																													0
Confounders 50 & under																													0
Confounders 50 & under																													0
Confounders 50 & under																													0
Confounders 50 & under																													0
Confounders 50 & under																													0
Confounders 50 & under																													0
Confounders 50 & under																													0
Confounders 50 & under																													0
Confounders 50 & under																													0
Confounders 50 & under																													0
Confounders 50 & under																													0
Confounders 50 & under																													0
Confounders 50 & under																													0
Confounders 50 & under																													0
Confounders 50 & under																													0
Confounders 50 & under																													0
Confounders 50 & under																													0
Confounders 50 & under																													0
Confounders 50 & under																													0
Confounders 50 & under																													0
Confounders 50 & under																													0
Confounders 50 & under																													0
Confounders 50 & under																													0
Confounders 50 & under																													0
Confounders 50 & under																													0
Confounders 50 & under																													0
Confounders 50 & under																													0
Confounders 50 & under																													0
Confounders 50 & under																													0
Confounders 50 & under																													0
Confounders 50 & under																													0
Confounders 50 & under																													0
Confounders 50 & under																													0
Confounders 50 & under																													0
Confounders 50 & under																													0
Confounders 50 & under																													0
Confounders 50 & under																													0
Confounders 50 & under																													0
Confounders 50 & under																													0
Confounders 50 & under																													0
Confounders 50 & under																													0
Confounders 50 & under																													0
Confounders 50 & under																													0
Confounders 50 & under																													0
Confounders 50 & under																													0
Confounders 50 & under																													0
Confounders 50 & under																													0
Confounders 50 & under																													0
Confounders 50 & under																													0
Confounders 50 & under																													0
Confounders 50 & under																													0
Confounders 50 & under																													0
Confounders 50 & under																													0
Confounders 50 & under																													0
Confounders 50 & under																													0
Confounders 50 & under																													0
Confounders 50 & under																													0
Confounders 50 & under																													0
Confounders 50 & under																													0
Confounders 50 & under																													0
Confounders 50 & under																													0
Confounders 50 & under																													0
Confounders 50 & under																													0
Confounders 50 & under																													0
Confounders 50 & under																													0
Confounders 50 & under																													0
Confounders 50 & under																													0
Confounders 50 & under																													0
Confounders 50 & under																													0
Confounders 50 & under																													0
Confounders 50 & under																													0
Confounders 50 & under																													0
Confounders 50 & under																													0
Confounders 50 & under																													0
Confounders 50 & under																													0
Confounders 50 & under																													0
Confounders 50 & under																													0
Confounders 50 & under																													0
Confounders 50 & under																													0
Confounders 50 & under																													0
Confounders 50 & under																													0
Confounders 50 & under																													0
Confounders 50 & under																													0
Confounders 50 & under																													0
Confounders 50 & under																													0
Confounders 50 & under																													0
Confounders 50 & under																													0
Confounders 50 & under																													0
Confounders 50 & under																													0
Confounders 50 & under																													0
Confounders 50 & under																													0
Confounders 50 & under																													0
Confounders 50 & under																													0
Confounders 50 & under																													0
Confounders 50 & under																													0
Confounders 50 & under																													0
Confounders 50 & under																													0
Confounders 50 & under																													0
Confounders 50 & under																													0
Confounders 50 & under																													0
Confounders 50 & under																													0
Confounders 50 & under																													0
Confounders 50 & under																													0
Confounders 51+																													2.193
Confounders 51+																													2.102
Confounders 51+																													1.694
Confounders 51+																													1.629
Confounders 51+																													1.475
Confounders 51+																													1.352
Confounders 51+																													1.328
Confounders 51+																													1.328
Confounders 51+																													1.253
Confounders 51+																													1.203
Confounders 51+																													1.2
Confounders 51+																													1.187
Confounders 51+																													1.063
Confounders 51+																													1.061
Confounders 51+																													1.054
Confounders 51+																													1.052
Confounders 51+																													1.02
Confounders 51+																													0.966
Confounders 51+																													0.955
Confounders 51+																													0.947
Confounders 51+																													0.889
Confounders 51+																													0.873
Confounders 51+																													0.869
Confounders 51+																													0.831
Confounders 51+																													0.786
Confounders 51+																													0.786
Confounders 51+																													0.739
Confounders 51+																													0.663
Confounders 51+																													0.625
Confounders 51+																													0.621
Confounders 51+																													0.617
Confounders 51+																													0.599
Confounders 51+																													0.596
Confounders 51+																													0.586
Confounders 51+																													0.528
Confounders 51+																													0.5
Confounders 51+																													0.479
Confounders 51+																													0.475
Confounders 51+																													0.449
Confounders 51+																													0.43
Confounders 51+																													0.388
Confounders 51+																													0.37
Confounders 51+																													0.346
Confounders 51+																													0.328
Confounders 51+																													0.327
Confounders 51+																													0.316
Confounders 51+																													0.308
Confounders 51+																													0.281
Confounders 51+																													0.273
Confounders 51+																													0.265
Confounders 51+																													0.257
Confounders 51+																													0.256
Confounders 51+																													0.25
Confounders 51+																													0.238
Confounders 51+																													0.219
Confounders 51+																													0.208
Confounders 51+																													0.206
Confounders 51+																													0.176
Confounders 51+																													0.158
Confounders 51+																													0.149
Confounders 51+																													0.091
Confounders 51+																													0.08
Confounders 51+																													0.08
Confounders 51+																													0.078
Confounders 51+																													0.076
Confounders 51+																													0.045
Confounders 51+																													0.044
Confounders 51+																													0.031
Confounders 51+																													0.026
Confounders 51+																													0.026
Confounders 51+																													0.011
Confounders 51+																													0.005
Confounders 51+																													0.003
Confounders 51+																													0.001
Confounders 51+																													0
Confounders 51+																													0
Confounders 51+																													0
Confounders 51+																													0
Confounders 51+																													0
Confounders 51+																													0
Confounders 51+																													0
Confounders 51+																													0
Confounders 51+																													0
Confounders 51+																													0
Confounders 51+																													0
Confounders 51+																													0
Confounders 51+																													0
Confounders 51+																													0
Confounders 51+																													0
Confounders 51+																													0
Confounders 51+																													0
Confounders 51+																													0
Confounders 51+																													0
Confounders 51+																													0
Confounders 51+																													0
Confounders 51+																													0
Confounders 51+																													0
Confounders 51+																													0
Confounders 51+																													0
Confounders 51+																													0
Confounders 51+																													0
Confounders 51+																													0
Confounders 51+																													0
Confounders 51+																													0
Confounders 51+																													0
Confounders 51+																													0
Confounders 51+																													0
Confounders 51+																													0
Confounders 51+																													0
Confounders 51+																													0
Confounders 51+																													0
Confounders 51+																													0
Confounders 51+																													0
Confounders 51+																													0
Confounders 51+																													0
Confounders 51+																													0
Confounders 51+																													0
Confounders 51+																													0
Confounders 51+																													0
Confounders 51+																													0
Confounders 51+																													0
Confounders 51+																													0
Confounders 51+																													0
Confounders 51+																													0
Confounders 51+																													0
Confounders 51+																													0
Confounders 51+																													0
Confounders 51+																													0
Confounders 51+																													0
Confounders 51+																													0
Confounders 51+																													0
Confounders 51+																													0
Confounders 51+																													0
Confounders 51+																													0
Confounders 51+																													0
Confounders 51+																													0
Confounders 51+																													0
Confounders 51+																													0
Confounders 51+																													0
Confounders 51+																													0
Confounders 51+																													0
Confounders 51+																													0
Confounders 51+																													0
HistMPX							0.8064			0.9837		1.1863						0.1017									1.6584		2.2959
HistMPX							0.8394			0.9069		1.5843						0									1.8004		2.2897
HistMPX							2.1095			1.3671		0.0605						0									0.1513		1.8279
MPX 2022							2.6864			2.6979		2.5448						0.6952									2.0804		2.9622	18615.3
MPX 2022							2.75415			1.56915		2.06865						0.27955									1.64325		2.8444	52646.6
MPX 2022							2.3073			1.2386		1.6626						0.6289									0.4454		2.7839	10870.6
MPX 2022							2.1027			3.267		3.7						1.1859									3.7		2.7748	76040.2
MPX 2022							2.6298			3.4408		1.5446						0.725									1.3485		2.7396	18579.9
MPX 2022							2.9135			1.8583		1.6209						1.0299									1.3553		2.7285	88077.2
MPX 2022							2.3758			2.2297		1.7046						0.5066									0.8333		2.7041	18412.5
MPX 2022							1.4921			1.756		1.5604						0.4265									1.1049		2.6694	10356.1
MPX 2022							2.1551			2.2055		2.3225						0.9368									2.3225		2.646	108005
MPX 2022							2.61125			1.65335		2.01255						0.49885									1.77745		2.6253	182288
MPX 2022							2.2209			2.359		1.7892						0.6734									1.3442		2.6149	20838.3
MPX 2022							2.22925			2.06005		0.67265						0.52345									0.94485		2.5975	31742
MPX 2022							3.3311			3.0181		2.5987						1.2149									1.9728		2.5867	58576.2
MPX 2022							2.5822			2.3024		1.8924						0.7442									1.1655		2.5254	16481.1
MPX 2022							2.6679			2.3313		1.684						0.6195									0.8777		2.509	32629.4
MPX 2022							2.41185			1.94635		1.05075						0.20635									0.72585		2.5075	13154.8
MPX 2022							0.9595			2.7996		0.6546						1.4578									0.858		2.4673	10745
MPX 2022							2.2591			1.5339		1.572						0.8642									0.9849		2.46	11205.6
MPX 2022							1.9784			1.322		1.3538						0.3681									1.2748		2.4246	12392.3
MPX 2022							2.2641			1.6669		1.2713						0.4577									0.6736		2.3411	9301.06
MPX 2022							1.8917			1.5106		1.7898						0.5017									1.6123		2.2461	9274.01
MPX 2022							1.2178			1.5959		1.0124						0.2712									0.7316		2.1936	5184.15
MPX 2022							0.80895			1.40585		1.19915						0.06335									1.62235		2.1773	14992.4
MPX 2022							1.3711			1.5558		1.0566						0.5694									0.3065		2.1301	13988.1
MPX 2022							0.9183			1.1047		1.1504						0.4972									1.6974		2.1261	8913.52
MPX 2022							2.3646			1.8463		1.2834						0.741									0.6129		2.1135	9226.09
MPX 2022							1.7266			1.6109		0.8153						0.7968									0.6144		1.9882	5843.08
MPX 2022							2.0162			1.3611		0.8831						0.1553									0.1602		1.6869	10055.1
MPX 2022							1.1457			1.2799		0.3662						0.8511									0.0741		1.6793	6402.3
MPX 2022							1.1519			1.289		0.2411						0.1341									0.1145		1.5021	4138.07
MPX 2022							0.6174			1.9261		0.5108						0.272									0.1642		1.4929	12767.6
MPX 2022							0.8729			0.6352		0.5197						0.2402									0.1599		1.4924	5293.45
MPX 2022							0.6851			1.0682		0.4082						0.1368									0.1182		1.4246	2762.81
MPX 2022							0.3664			0.5127		0.2383						0.1545									0.439		1.3122	1804.94
MPX 2022							0.4363			0.7434		0.1317						0.2049									0.0986		1.0315	3983.34
MPX 2022							0.24555			0.84715		0.22355						0.20875									0.56385		1.0183	2693.76
MPX 2022							0.5849			0.5586		0.5448						0.1513									0.4366		0.9286	2516.76
MPX 2022							0.6593			0.6561		0.5295						0.2873									0.4655		0.8448	2495.38
MPX 2022							0.5169			0.6205		0.2223						0.1901									0.0371		0.8136	2046.15
MPX 2022							0.0855			0.1157		0.0322						0.0698									0.0646		0	0
MPX 2022							0			0.0937		0.019						0.0769									0.0855		0	0
Paediatric Negatives																													2.412
Paediatric Negatives																													0.864
Paediatric Negatives																													0.838
Paediatric Negatives																													0.172
Paediatric Negatives																													0.135
Paediatric Negatives																													0.132
Paediatric Negatives																													0.109
Paediatric Negatives																													0.101
Paediatric Negatives																													0.09
Paediatric Negatives																													0.078
Paediatric Negatives																													0.057
Paediatric Negatives																													0.057
Paediatric Negatives																													0.045
Paediatric Negatives																													0.004
Paediatric Negatives																													0
Paediatric Negatives																													0
Paediatric Negatives																													0
Paediatric Negatives																													0
Paediatric Negatives																													0
Paediatric Negatives																													0
Paediatric Negatives																													0
Paediatric Negatives																													0
Paediatric Negatives																													0
Paediatric Negatives																													0
Paediatric Negatives																													0
Paediatric Negatives																													0
Paediatric Negatives																													0
Paediatric Negatives																													0
Paediatric Negatives																													0
Paediatric Negatives																													0
Paediatric Negatives																													0
Paediatric Negatives																													0
Paediatric Negatives																													0
Paediatric Negatives																													0
Paediatric Negatives																													0
Paediatric Negatives																													0
Paediatric Negatives																													0
Paediatric Negatives																													0
Paediatric Negatives																													0
Paediatric Negatives																													0
Paediatric Negatives																													0
Paediatric Negatives																													0
Paediatric Negatives																													0
Paediatric Negatives																													0
Paediatric Negatives																													0
Paediatric Negatives																													0
Paediatric Negatives																													0
Paediatric Negatives																													0
Paediatric Negatives																													0
Paediatric Negatives																													0
Paediatric Negatives																													0
Paediatric Negatives																													0
Paediatric Negatives																													0
Paediatric Negatives																													0
Paediatric Negatives																													0
Paediatric Negatives																													0
Paediatric Negatives																													0
Paediatric Negatives																													0
Paediatric Negatives																													0
Paediatric Negatives																													0
Paediatric Negatives																													0
Paediatric Negatives																													0
Paediatric Negatives																													0
Paediatric Negatives																													0
Paediatric Negatives																													0
Paediatric Negatives																													0
Paediatric Negatives																													0
Paediatric Negatives																													0
Paediatric Negatives																													0
Paediatric Negatives																													0
Paediatric Negatives																													0
Paediatric Negatives																													0
Paediatric Negatives																													0
Paediatric Negatives																													0
Paediatric Negatives																													0
Paediatric Negatives																													0
Paediatric Negatives																													0
Paediatric Negatives																													0
Paediatric Negatives																													0
Paediatric Negatives																													0
Paediatric Negatives																													0
Paediatric Negatives																													0
Paediatric Negatives																													0
Paediatric Negatives																													0
Paediatric Negatives																													0
Paediatric Negatives																													0
Paediatric Negatives																													0
Paediatric Negatives																													0
Paediatric Negatives																													0
Paediatric Negatives																													0
Paediatric Negatives																													0
Paediatric Negatives																													0
Paediatric Negatives																													0
Paediatric Negatives																													0
Paediatric Negatives																													0
Paediatric Negatives																													0
Paediatric Negatives																													0
Paediatric Negatives																													0
Paediatric Negatives																													0
Paediatric Negatives																													0
Paediatric Negatives																													0
Paediatric Negatives																													0
Paediatric Negatives																													0
Paediatric Negatives																													0
Paediatric Negatives																													0
Paediatric Negatives																													0
Paediatric Negatives																													0
Paediatric Negatives																													0
Paediatric Negatives																													0
Paediatric Negatives																													0
Paediatric Negatives																													0
Paediatric Negatives																													0
Paediatric Negatives																													0
Paediatric Negatives																													0
Paediatric Negatives																													0
Paediatric Negatives																													0
Paediatric Negatives																													0
Paediatric Negatives																													0
Paediatric Negatives																													0
Paediatric Negatives																													0
Paediatric Negatives																													0
Paediatric Negatives																													0
Paediatric Negatives																													0
Paediatric Negatives																													0
Paediatric Negatives																													0
Paediatric Negatives																													0
Paediatric Negatives																													0
Paediatric Negatives																													0
Paediatric Negatives																													0
Paediatric Negatives																													0
Paediatric Negatives																													0
Paediatric Negatives																													0
Paediatric Negatives																													0
Paediatric Negatives																													0
Paediatric Negatives																													0
Paediatric Negatives																													0
Paediatric Negatives																													0
Paediatric Negatives																													0
Paediatric Negatives																													0
Paediatric Negatives																													0
Paediatric Negatives																													0
Paediatric Negatives																													0
Paediatric Negatives																													0
Paediatric Negatives																													0
Paediatric Negatives																													0
Paediatric Negatives																													0
Paediatric Negatives																													0
Paediatric Negatives																													0
Paediatric Negatives																													0
Paediatric Negatives																													0
Paediatric Negatives																													0
Paediatric Negatives																													0
Paediatric Negatives																													0
Paediatric Negatives																													0
Paediatric Negatives																													0
Paediatric Negatives																													0
Paediatric Negatives																													0
Paediatric Negatives																													0
Paediatric Negatives																													0
Paediatric Negatives																													0
Paediatric Negatives																													0
Paediatric Negatives																													0
Paediatric Negatives																													0
Paediatric Negatives																													0
Paediatric Negatives																													0
Paediatric Negatives																													0
Paediatric Negatives																													0
Paediatric Negatives																													0
Paediatric Negatives																													0
Paediatric Negatives																													0
Paediatric Negatives																													0
Paediatric Negatives																													0
Paediatric Negatives																													0
Paediatric Negatives																													0
Paediatric Negatives																													0
Paediatric Negatives																													0
Paediatric Negatives																													0
Paediatric Negatives																													0
Paediatric Negatives																													0
Paediatric Negatives																													0
Paediatric Negatives																													0
Paediatric Negatives																													0
Paediatric Negatives																													0
Paediatric Negatives																													0
Paediatric Negatives																													0
Paediatric Negatives																													0
Paediatric Negatives																													0
Paediatric Negatives																													0
Paediatric Negatives																													0
Paediatric Negatives																													0
Paediatric Negatives																													0
Paediatric Negatives																													0
Paediatric Negatives																													0
Paediatric Negatives																													0
Paediatric Negatives																													0
Paediatric Negatives																													0
Paediatric Negatives																													0
Paediatric Negatives																													0
Paediatric Negatives																													0
Paediatric Negatives																													0
Paediatric Negatives																													0
Paediatric Negatives																													0
Paediatric Negatives																													0
Paediatric Negatives																													0
Paediatric Negatives																													0
Paediatric Negatives																													0
Paediatric Negatives																													0
Paediatric Negatives																													0
Paediatric Negatives																													0
Paediatric Negatives																													0
Paediatric Negatives																													0
Paediatric Negatives																													0
Paediatric Negatives																													0
Paediatric Negatives																													0
Paediatric Negatives																													0
Paediatric Negatives																													0
Paediatric Negatives																													0
Paediatric Negatives																													0
Paediatric Negatives																													0
Paediatric Negatives																													0
Paediatric Negatives																													0
Paediatric Negatives																													0
Paediatric Negatives																													0
Paediatric Negatives																													0
Paediatric Negatives																													0
Paediatric Negatives																													0
Paediatric Negatives																													0
Paediatric Negatives																													0
Paediatric Negatives																													0
Paediatric Negatives																													0
Paediatric Negatives																													0
Paediatric Negatives																													0
Paediatric Negatives																													0
Paediatric Negatives																													0
Paediatric Negatives																													0
Paediatric Negatives																													0
Paediatric Negatives																													0
Paediatric Negatives																													0
Paediatric Negatives																													0
Paediatric Negatives																													0
Paediatric Negatives																													0
Paediatric Negatives																													0
Paediatric Negatives																													0
Paediatric Negatives																													0
Paediatric Negatives																													0
Paediatric Negatives																													0
Paediatric Negatives																													0
Paediatric Negatives																													0
Paediatric Negatives																													0
Paediatric Negatives																													0
Paediatric Negatives																													0
Paediatric Negatives																													0
Paediatric Negatives																													0
Paediatric Negatives																													0
Paediatric Negatives																													0
Paediatric Negatives																													0
PD1 D24	0.0248	0	0	0	0.0135	0	0	0.095	0	0.8367	0.163	0	0.0523	0.4035	0.001	0.0476	0	0.0334	0.0265	0	0	0	0.0327	0	0.0714	0.0404	0.0817	0.0285722	1.0815	6832.92
PD1 D24	0.0147	0.01545	0	1.26415	0	0	0	0.19	0.00135	0.23245	0.244	0.57575	0.0288	0.9483	0	0.01195	0	0.00205	0.0373	0	0	0	0.059	0.0159	0.0522	0	0.86985	0.106606	0.9181	3954.73
PD1 D24	0.124	0.0573	0.0097	0.0684	0.0415	0	0	0.284	0	0.415	0.142	0.2019	0.0465	0.7432	0	0.072	0.0118	0.1528	0.057	0	0	0.0271	0.0476	0	0.5552	0.3149	0.3353	0.0834778	0.6125	2188.4
PD1 D24	0	0	0	0	0	0.0269	0.01125	0.068	0.00435	0.43105	0.106	0.12585	0.0342	0.4297	0.0054	0	0	0.02645	0.0184	0	0	0.02065	0.5122	0	0.0488	0.0955	0.19355	0.0469389	0.4721	1260.87
PD1 D24	0.2609	0.08725	0	0.17365	0.04575	0	0.00305	0.042	0.03545	0.46815	0.409	0	0.0454	0.8937	0	0.06585	0	0	0.0413	0	0	0.03085	0.2463	0	0.1393	0	0.00705	0.087625	0.4701	1076.17
PD1 D24	0	0	0	0	0	0.0343	0	0.209	1.09165	0.17795	0.177	0.00315	0.0716	0.5752	0	0.08965	0	0.03305	0.0403	0	0	0.01255	0.0363	0	0.0089	0	0.06945	0.0984028	0.2411	343.573
PD1 D24	0	0	0.0371	0.0287	0.0083	0.0382	0	0.005	0	0.1926	0.031	0.0868	0.0491	0.3159	0	0.0234	0.0475	0.0421	0.0256	0	0	0	0	0.0098	0.1733	0.0532	0.1313	0.0254944	0.2132	410.637
PD1 D24	0	0	0	0	0	0	0	0.179	0	0.1048	0.13	0	0.003	0.993	0	0	0	0	0.015	0	0	0	0	0.0426	0	0.0501	0	0.0181667	0.1282	562.254
PD2 D122							0.435			1.051		2.216						1.028									2.421		3.097	10498.8
PD2 D122							0.28			0.641		1.94						1.342									2.424		3.069	8067.75
PD2 D122							0.344			1.456		0.908						0.568									2.226		2.855	7828.58
PD2 D122							0.037			1.853		0.329						0.395									0.775		2.419	4830.18
PD2 D122							0.181			1.09		0.624						0.365									0.738		2.022	2275.4
PD2 D122							0.256			1.09		0.222						0.138									0.406		1.727	2220.77
PD2 D122							0.054			0.369		0.16						0.064									0.203		0.676	887.291
PD2 D14	0	0.05515	0.00985	0.03825	2.74175	0.0621	1.85485	0.17	1.23045	1.25525	0.117	3.15455	0.008	0.455	0.0401	0.04785	0.0213	1.88695	0.039	0.20785	0	0.01545	0.0675	1.2228	0.0303	1.6731	3.40635	0.120008	3.3275	171221
PD2 D14	0.0313	0.04965	0.01065	0.06445	0.00465	0.0913	1.26845	0.221	0	1.64805	0.095	2.59035	0.0185	0.9211	0.0274	0.07615	0.0569	1.39905	0.1906	0.08285	0	0.00865	0.0173	0.8857	0.5983	2.0238	2.77395	0.0911111	3.2394	23451.5
PD2 D14	0.4857	0.0398	0	0.0261	0.0499	0.0486	1.2949	0.641	0.0111	1.6012	0.093	3.3358	0.0652	0.4181	0	0.0002	0	1.2307	0.0304	0.1938	0	0.0183	0.0144	1.0729	0.2226	1.478	3.6384	0.105011	3.1771	53986.1
PD2 D14	0.0791	0	0	0	2.0579	0.01	1.5525	0	0	2.3451	0.045	2.6154	0.1784	0.335	0.0876	0.0353	0.0576	1.2996	0.0274	0.1268	0	0	0.2378	1.4394	0.0899	1.5615	3.0052	0.0541611	3.1749	60471.2
PD2 D14	0	0.479	0.022	0.03	0.074	0.101	0.444	0.046	0.04	1.693	0.214	2.276	0	0.813	0.058	0.077	0.022	0.987	0.009	2.515	0	0.159	0.007	1.448	2.861	0.862	2.823	0.368889	3.101	12724.9
PD2 D14	0.1538	0	0	0	0	0	1.8666	0.137	0.0024	1.7489	3.003	2.8459	0.0876	0.6702	0.0058	0.0103	0	1.3626	0.0584	0.1029	0	0.0159	0.0876	2.2188	0.0712	3.0681	3.1287	0.20755	3.0297	67642.3
PD2 D14	0	0.04885	0.12655	0.04665	0	0.0338	1.05685	0.152	0	1.49825	0.26	1.32705	0.0499	0.8776	0	0.13165	0	1.13205	0.0389	0	0	0	0	0.2592	0.0753	1.9787	1.68265	0.0535333	2.4998	19029
PD2 D14	0.3543	0.07475	0	0.15595	0.02885	0.0528	0.24965	0.079	0	1.94125	0.372	1.30005	0.0713	0.8725	0	0.05345	0.0039	1.44265	0.0288	0.09835	0	0.01235	0.0772	0.3569	0.1542	0.8395	2.14765	0.0882417	2.4955	50627.5
PD2 D14	0.0167	0	0	0	0	0.0082	0.85525	0.173	0	1.66915	0.138	1.10505	0	0.612	0.0178	0	0.0206	0.68345	0.005	0.03845	0	0	0.007	0.9332	0.0841	1.3898	1.99015	0.0282694	2.4243	17589
PD2 D14	0	0	0	0	0	0.0971	0.28105	0.472	0	1.07045	0.217	0.65235	0.0641	0.6866	0	0	0.0462	0.44595	0.1071	0.37115	0	0	0	0.4949	0.5315	1.1221	0.77275	0.105897	1.5808	6173.03
PD2 D157							0.2306			0.6203		1.0376						0.5356									1.9301		2.5598	8351.33
PD2 D157							0.0813			0.3557		0.7301						0.6925									1.481		2.2421	5973.24
PD2 D157							0.1442			0.4591		0.2065						0.1418									1.3425		2.0017	5286.68
PD2 D157							0			1.1232		0.0584						0.1281									0.3703		1.4181	3388.19
PD2 D157							0			0.7147		0.1857						0.1993									0.4053		1.1312	2162.58
PD2 D157							0.0736			0.4046		0.0129						0									0.1737		0.8138	1076.76
PD2 D185							0.3109			1.0724		1.0715						0.7412									1.7955		2.5836	1163.58
PD2 D185							0.2202			0.5281		0.8363						0.4982									1.4904		2.1815	11259.1
PD2 D185							0.086			0.3171		0.5944						0.5893									1.4062		2.1065	5733.45
PD2 D185							0.1057			0.535		0.1878						0.186									1.047		1.8267	4466.47
PD2 D185							0			1.0233		0.0368						0.1609									0.2886		1.5196	3196.79
PD2 D185							0			0.6041		0.0346						0.0532									0.2157		0.9795	2519.39
PD2 D43	0	0.05965	0	0.03305	0.07165	0.0338	0.68355	0.697	0.02535	1.05165	0.15	2.42825	0.0353	0.3249	0.0059	0.01015	0	1.65055	0.0048	0.06945	0	0.14095	0.0076	0.4953	0.1803	1.0211	2.70255	0.0807389	3.5043	26092.1
PD2 D43	0	0.0423	0.0158	0.0391	0.0046	0.113	0.5466	0.079	0.0026	0.6602	0.09	2.5725	0.0284	0.4158	0.0052	0.0381	0.0654	2.0997	0.0123	0.0297	0	0.0073	0	0.624	0.0376	0.8759	2.7561	0.0336556	3.4508	27694
PD2 D43	0.1429	0.0125	0	0.0112	0.0002	0.046	0.7826	0.072	0.0271	1.3914	0.166	2.1045	0.0324	0.3715	0.0473	0	0.0333	0.509	0.0312	0.1155	0	0.1411	0.1529	1.2774	0.0834	1.0781	2.388	0.0619333	3.3365	21824.3
PD2 D43	0.0099	0.6573	0.0165	0.0161	0.0702	0.1109	0.3706	0.0603	0.1246	1.4248	0.2579	0.9566	0	1.2624	0.0488	0.1659	0.0074	1.1078	0.0034	3.0045	0.0067	0.1866	0.015	1.1754	2.7649	0.5009	2.3413	0.414261	3.1586	7802.42
PD2 D43	0.0207	0.0457	0.0325	0.0261	0.0116	0.0723	0.464	0.216	0.0218	1.2337	0.171	0.5402	0.0369	0.5019	0.0255	0.0639	0.0633	0.5577	0.0269	0.0222	0	0.007	0	0.462	0.0503	0.5834	0.9988	0.0501167	2.9901	6886.26
PD2 D43	0.3294	0.062	0	0.1746	0.0314	0.0976	0.0496	0.06	0.0205	1.4806	0.363	0.6697	0.0487	0.834	0	0.052	0.043	1.1832	0.0227	0.0091	0	0	0.1308	0.1467	0.1841	0.6567	1.0279	0.08875	2.8364	9977.5
PD2 D43	0	0	0	0	0	0.0422	0.6743	0.078	0	1.4358	0.176	1.4931	0.0603	0.5866	0.0754	0.0027	0	0.3333	0.0056	0	0	0	0	0.8551	0.0392	2.4107	2.4818	0.0266333	2.6869	21931.2
PD2 D43	0.0288	0.06805	0.07405	0.07015	0.00455	0.0085	0.36525	0.144	0.02465	1.08005	0.325	0.65205	0.0431	1.0004	0.0081	0.12655	0	0.60435	0.0333	0	0	0.01795	0.0389	0.0664	0	1.0319	0.75325	0.0561722	1.8651	9143.89
PD2 D43	0.0385	0.0713	0	0.0592	0.3041	0	0.382	0.349	0.1176	0.601	0.136	0.3211	0.0217	0.6165	0.0322	0.1844	0	0.3099	0.0423	1.1528	0	0.0076	0	0.097	0.4778	1.0728	0.4237	0.149467	1.4766	3197.14
PD2 D63	0	0.0003	0	0.0016	0.0233	0.1481	0.2947	0.094	0	0.3504	0.07	2.2916	0.002	0.514	0.0412	0.0179	0.0446	0.98	0.017	0.0039	0	0	0	0.5242	0.0067	0.5906	2.4895	0.02485	3.0863	18897.8
PD2 D63	0	0.0317	0.0046	0.0233	0.1001	0.0567	0.652	0.598	0.0175	0.8766	0.088	2.5321	0	0.392	0.0726	0.0132	0	0.7851	0.01	0.1144	0	0.0113	0.0243	0.4199	0.0846	0.906	2.7119	0.0639	2.9637	21042.7
PD2 D63	0	0.3338	0	0	0	0.0461	0.0232	0	0	0.6522	0.0619	0.6223	0	0.5764	0	0.1248	0	0.363	0	1.7047	0	0	0	0.9188	2.1668	0.3723	1.535	0.246561	2.2526	7298.42
PD2 D63	0.0503	0.0428	0	0.1955	0.0121	0.126	0.0286	0.056	0.0041	1.4624	0.409	0.4748	0.005	1.091	0.0556	0.0492	0	0.3023	0.003	0	0	0	0	0.1393	0.0149	0.4409	0.868	0.0561889	1.9617	10462.9
PD2 D63	0.0096	0.0456	0.0397	0.0548	0.0704	0.102	0.4026	0.163	0.0634	1.1515	0.137	0.361	0	0.642	0.1407	0.0504	0.0094	0.1999	0.023	0.0575	0	0.031	0.0375	0.3722	0.0021	0.4426	0.6668	0.0537056	1.6189	4319.26
PD2 D63	0.0488	0.063	0.0289	0	0.0042	0.0855	0.2749	0.107	0.0498	0.9812	0.245	0.5704	0	1.245	0.0848	0.0281	0	0.2116	0.02	0	0.0084	0.0044	0	0.0346	0.0616	0.8679	0.7084	0.0464056	1.5969	7532.03
PD2 D63	0	0.0385	0	0	0	0.0516	0.0316	0.097	0.0271	0.1875	0.162	0.421	0.0424	0.7184	0.0702	0	0	0	0.0453	0	0	0	0.0118	0.0096	0	0.1071	0.557	0.0303278	0.9168	2226.02
PD2 D63	0	0.0516	0	0.0041	0.0338	0	0.1359	0.439	0.0664	0.3913	0.208	0.1258	0.03	0.6248	0.0673	0.0181	0	0.0918	0.0447	0.2799	0	0.0121	0.0236	0.1192	0.1524	0.8279	0.17	0.0776222	0.6749	2249.73
PD2 D63	0.1083	0.0013	0.0437	0.0936	0.0976	0.059	0	0.046	0.0287	0.1175	0.121	0.1409	0.0298	0.8695	0.0505	0.0936	0.0182	0.1166	0.0169	0.0403	0	0.0485	0	0	0	0	0.2158	0.0444111	0.553	1076.55
PD2 D84							0.4836			1.1084		2.5496						0.7299									2.476		3.2785	19057
PD2 D84							0.3195			0.596		2.0118						0.8653									2.1871		3.0637	21770.5
PD2 D84							0.4462			1.5463		1.3281						0.5835									2.214		3.0609	11928
PD2 D84							0.0144			1.7161		0.3821						0.348									0.5775		2.2872	7754.68
PD2 D84							0.0542			0.1883		0.48						0.2719									1.1838		2.2219	4690.78
PD2 D84							0.2063			1.316		0.6207						0.3397									0.6025		1.8177	5238.99
PD2 D84							0.2516			1.165		0.2708						0.1002									0.3504		1.5343	3738.74
PD2 D84							0.1695			0.454		0.2126						0.0948									0.2021		0.915	1965.39
Post-ACAM Pool							1.1193			1.7206		2.4806						0.6214									2.7035		2.2103	10105.2
Post-ACAM Pool							0.6658			1.5549		0.5488						0.0151									0.5658		2.0511	5147.77
Post-ACAM Pool							0.4808			1.8578		0.7871						0.0719									0.8798		1.9671	10432.5
Post-ACAM Pool							0.2618			1.078		0.7446						0									0.7465		1.6939	9024.98
Post-ACAM Pool							0.658			1.2959		0.1989						0.073									0.356		1.4838	2854.03
Post-ACAM Pool							0.284			0.6742		0.2036						0.0673									0.2929		1.392	1995.33
Post-ACAM Pool							0.0805			0.3403		0.2077						0.103									0.2232		0.4241	596.445
Post-MVA Pool							2.2551			1.9682		2.469						1.1676									2.467		2.5265	27643.9
Post-MVA Pool							1.4322			0.8826		1.8769						0.5453									1.7226		2.3677	22655.7
Post-MVA Pool							2.3284			0.9838		1.8992						0.6506									2.1159		2.2178	19472
Post-MVA Pool							1.0492			0.2557		0.495						0.043									0.284		1.1725	1195.83
Post-MVA Pool							0.1037			0.0123		0.1062						0.1308									0.1979		0.4611	383.468
Pre-Vaccine	0	0.0189	0	0	0	0.0115	0	0.167	0.0145	0	0.296	0	0.0517	0.8181	0	0	0.0529	0	0.038	0	0	0.0225	0	0	0.2488	0.5121	0	0.0512111	0.1141
Pre-Vaccine							0.0086			0.0484		0.0865						0.0104									0.0468		0.0917
Pre-Vaccine	0.2782	0.04175	0.00865	0.05065	0.04635	0	0	0.058	0	0	0.402	0	0.1189	0.8325	0	0.02565	0.0236	0	0.0671	0	0	0	0.0319	0.0179	0.0924	0	5e-05	0.0666	0.0879
Pre-Vaccine	0	0.2639	0.0685	0.1572	0	0.1397	0	0.116	0	0.0471	0.36	0	0.0252	1.1153	0	0.0659	0.2068	0.0787	0.0121	1.4864	0	0	0	0	3.0451	0	0.0003	0.330378	0.086
Pre-Vaccine	0.1827	0.2486	0.1849	0.2119	0	0.0057	0.0518	0.151	0.1165	0.1706	0.282	0.0849	0.0316	0.7467	0.0112	0.2028	0.0773	0.1173	0.0304	0.19	0	0.0496	0.0514	0	0.0316	0.0333	0.1614	0.1144	0.0855
Pre-Vaccine	0.0448	0	0	0	0	0.0101	0	0	0	0	0	0	0.0639	0.7825	0	0.004	0	0	0	0	0	0	0	0	0.06	0.003	0.004	0.0101556	0.0817	0
Pre-Vaccine	0.1877	0.0106	0	0.0027	0	0	0	0.307	0	0	0.202	0	0.0536	0.6928	0.0067	0	0	0	0.068	0	0	0.0091	0.1408	0	0.3588	0.046	0	0.0748333	0.0753	0
Pre-Vaccine	0.3587	0.09295	0.00975	0.02635	0.02695	0.0188	0.00215	0.059	0.03445	0.03105	0.16	0.01825	0	0.7948	0.021	0.01505	0.0322	0.03725	0	0.00585	0	0.01135	0.0615	0	0.0572	0.0038	0.02255	0.0535639	0.0549
Pre-Vaccine	0.1501	0.0161	0.0141	0.0231	0.0082	0.0088	0	0.104	0	0	0.204	0	0.0525	0.3683	0	0.0687	0.0113	0.0302	0.034	0	0	0	0.0628	0	0.105	0	0.3286	0.0474722	0.0487
Pre-Vaccine	0	0.0655	0	0.0703	0	0.0337	0	0.113	0	0.0118	0.189	0	0.0224	0.4252	0.0176	0.0465	0.0792	0	0.0225	0	0	0	0.0897	0	0.0142	0	0.0341	0.0424222	0.0351
Pre-Vaccine	0.177	0	0.0528	0.0457	0	0	0	0.557	0.3316	0.0162	0.192	0	0.0887	0.3286	0	0.1161	0	0	0	0	0	0	0.0429	0	0.0989	0	0.0324	0.0945944	0.0314
Pre-Vaccine	0.0236	0	0	0	0	0.0762	0	0.191	0	0	0.258	0	0.0275	0.4268	0	0	0.093	0	0.0086	0	0	0	0.0184	0	0.0246	0	0	0.04005	0.0267
Pre-Vaccine	0	0.0651	0	0	0	0.0614	0.0804	0.075	0	0	0.23	0	0.1062	0.4934	0.0152	0	0.0275	0.0076	0.1062	0	0	0.0125	0.0317	0.0329	0.2928	0.1348	0	0.0568667	0.0021
Pre-Vaccine	0.2037	0	0	0	0	0	0	0.069	0	0	0.19	0	0.1098	0.6267	0.0538	0	0.0079	0	0.0691	0	0	0	0	0	0	0	0	0.0390722	0
Pre-Vaccine	0.1107	0.0496	0.0021	0.0319	0	0.074	0	0.828	0	0.0187	0.21	0.0033	0.0441	0.4782	0	0	0.0578	0	0.0342	0.0307	0	0	0	0	0.0193	0	0.0227	0.0829111	0
Pre-Vaccine	0.0485	0.06805	0.00205	0.01175	0	0.0914	0	0.091	0.02015	0.01335	0.116	0.01385	0.0179	0.8323	0.0236	0.01525	0.0912	0.02005	0.0191	0	0	0.01645	0.0132	0	0.042	0	0.00785	0.0382	0
Pre-Vaccine	0.0477	0.2164	0.1082	0.179	0.0137	0.0259	0.0257	0.048	0.0775	0.2297	0.152	0.011	0.0317	0.4796	0.0005	0.0973	0	0.1465	0.0366	0.1106	0	0	0.0052	0	0.1568	0	0.0763	0.0718556	0
Pre-Vaccine	0.0085	0.05005	0.01265	0.02405	0	0.0228	0	0.047	0	0.02835	0.138	0.00275	0.0356	0.36	0	0.03005	0.0593	0.04155	0.0245	0.00215	0	0.01905	0.0437	0	0.0868	0	0.01765	0.0335667	0	0
Pre-Vaccine	0	0	0	0	0	0.0112	0	0.003	0	0	0.011	0			0	0.03395	0.073	0		0	0	0	0	0			0	0.00881	0
Pre-Vaccine							0			0		0						0.0963									0		0
Pre-Vaccine							0			0		0						0									0		0
Pre-Vaccine							0			0		0						0									0		0
Pre-Vaccine							0			0		0						0									0		0
Pre-Vaccine							0.0313			0.0308		0						0.1075									0.0006		0
Pre-Vaccine							0.022			0.0462		0.0127						0.0762									0.02		0
Pre-Vaccine							0			0		0						0.0365									0		0
Pre-Vaccine							0			0		0						0.0731									0		0
Pre-Vaccine							0			0		0						0.0237									0		0
Pre-Vaccine							0			0		0						0									0		0
Pre-Vaccine							0			0.0418		0						0									0		0
Pre-Vaccine							0			0		0						0.0299									0.0121		0

## Sheet: Table 3
Sample Type	A5L	A14L	A26L	A27L	V.A27L	A29L	A33R	V.A33R	A35R	A36R	A44R	B2R	B5R	V.B5	B6R	C15L	C18L	C19L	D13L	D14L	E8L	F3L	H3L	I1L	L1R	L4R	M1R	Pool	TIMEPOINT
IMVANEX	0	0	0	0	0.0488	0	0.0269	0.0955	0.01125	0.068	0.00435	0.43105	0.106	0.19355	0.12585	0.0342	0.4297	0.0054	0	0	0.02645	0.0184	0	0	0.02065	0.5122	0	0.4721	PD1 D14
IMVANEX	0	0	0	0	0.0089	0	0.0343	0	0	0.209	1.09165	0.17795	0.177	0.06945	0.00315	0.0716	0.5752	0	0.08965	0	0.03305	0.0403	0	0	0.01255	0.0363	0	0.2411	PD1 D14
IMVANEX	0	0	0.0371	0.0287	0.1733	0.0083	0.0382	0.0532	0	0.005	0	0.1926	0.031	0.1313	0.0868	0.0491	0.3159	0	0.0234	0.0475	0.0421	0.0256	0	0	0	0	0.0098	0.2132	PD1 D14
IMVANEX	0	0	0	0	0	0	0	0.0501	0	0.179	0	0.1048	0.13	0	0	0.003	0.993	0	0	0	0	0.015	0	0	0	0	0.0426	0.1282	PD1 D14
IMVANEX	0.0147	0.01545	0	1.26415	0.0522	0	0	0	0	0.19	0.00135	0.23245	0.244	0.86985	0.57575	0.0288	0.9483	0	0.01195	0	0.00205	0.0373	0	0	0	0.059	0.0159	0.9181	PD1 D14
IMVANEX	0.0248	0	0	0	0.0714	0.0135	0	0.0404	0	0.095	0	0.8367	0.163	0.0817	0	0.0523	0.4035	0.001	0.0476	0	0.0334	0.0265	0	0	0	0.0327	0	1.0815	PD1 D14
IMVANEX	0.124	0.0573	0.0097	0.0684	0.5552	0.0415	0	0.3149	0	0.284	0	0.415	0.142	0.3353	0.2019	0.0465	0.7432	0	0.072	0.0118	0.1528	0.057	0	0	0.0271	0.0476	0	0.6125	PD1 D14
IMVANEX	0.2609	0.08725	0	0.17365	0.1393	0.04575	0	0	0.00305	0.042	0.03545	0.46815	0.409	0.00705	0	0.0454	0.8937	0	0.06585	0	0	0.0413	0	0	0.03085	0.2463	0	0.4701	PD1 D14
IMVANEX	0	0.04885	0.12655	0.04665	0.0753	0	0.0338	1.9787	1.05685	0.152	0	1.49825	0.26	1.68265	1.32705	0.0499	0.8776	0	0.13165	0	1.13205	0.0389	0	0	0	0	0.2592	2.4998	PD2 D14
IMVANEX	0	0.05515	0.00985	0.03825	0.0303	2.74175	0.0621	1.6731	1.85485	0.17	1.23045	1.25525	0.117	3.40635	3.15455	0.008	0.455	0.0401	0.04785	0.0213	1.88695	0.039	0.20785	0	0.01545	0.0675	1.2228	3.3275	PD2 D14
IMVANEX	0	0	0	0	0.5315	0	0.0971	1.1221	0.28105	0.472	0	1.07045	0.217	0.77275	0.65235	0.0641	0.6866	0	0	0.0462	0.44595	0.1071	0.37115	0	0	0	0.4949	1.5808	PD2 D14
IMVANEX	0	0.479	0.022	0.03	2.861	0.074	0.101	0.862	0.444	0.046	0.04	1.693	0.214	2.823	2.276	0	0.813	0.058	0.077	0.022	0.987	0.009	2.515	0	0.159	0.007	1.448	3.101	PD2 D14
IMVANEX	0.0167	0	0	0	0.0841	0	0.0082	1.3898	0.85525	0.173	0	1.66915	0.138	1.99015	1.10505	0	0.612	0.0178	0	0.0206	0.68345	0.005	0.03845	0	0	0.007	0.9332	2.4243	PD2 D14
IMVANEX	0.0313	0.04965	0.01065	0.06445	0.5983	0.00465	0.0913	2.0238	1.26845	0.221	0	1.64805	0.095	2.77395	2.59035	0.0185	0.9211	0.0274	0.07615	0.0569	1.39905	0.1906	0.08285	0	0.00865	0.0173	0.8857	3.2394	PD2 D14
IMVANEX	0.0791	0	0	0	0.0899	2.0579	0.01	1.5615	1.5525	0	0	2.3451	0.045	3.0052	2.6154	0.1784	0.335	0.0876	0.0353	0.0576	1.2996	0.0274	0.1268	0	0	0.2378	1.4394	3.1749	PD2 D14
IMVANEX	0.1538	0	0	0	0.0712	0	0	3.0681	1.8666	0.137	0.0024	1.7489	3.003	3.1287	2.8459	0.0876	0.6702	0.0058	0.0103	0	1.3626	0.0584	0.1029	0	0.0159	0.0876	2.2188	3.0297	PD2 D14
IMVANEX	0.3543	0.07475	0	0.15595	0.1542	0.02885	0.0528	0.8395	0.24965	0.079	0	1.94125	0.372	2.14765	1.30005	0.0713	0.8725	0	0.05345	0.0039	1.44265	0.0288	0.09835	0	0.01235	0.0772	0.3569	2.4955	PD2 D14
IMVANEX	0.4857	0.0398	0	0.0261	0.2226	0.0499	0.0486	1.478	1.2949	0.641	0.0111	1.6012	0.093	3.6384	3.3358	0.0652	0.4181	0	0.0002	0	1.2307	0.0304	0.1938	0	0.0183	0.0144	1.0729	3.1771	PD2 D14
IMVANEX	0	0.05965	0	0.03305	0.1803	0.07165	0.0338	1.0211	0.68355	0.697	0.02535	1.05165	0.15	2.70255	2.42825	0.0353	0.3249	0.0059	0.01015	0	1.65055	0.0048	0.06945	0	0.14095	0.0076	0.4953	3.5043	PD2 D43
IMVANEX	0	0.0423	0.0158	0.0391	0.0376	0.0046	0.113	0.8759	0.5466	0.079	0.0026	0.6602	0.09	2.7561	2.5725	0.0284	0.4158	0.0052	0.0381	0.0654	2.0997	0.0123	0.0297	0	0.0073	0	0.624	3.4508	PD2 D43
IMVANEX	0	0	0	0	0.0392	0	0.0422	2.4107	0.6743	0.078	0	1.4358	0.176	2.4818	1.4931	0.0603	0.5866	0.0754	0.0027	0	0.3333	0.0056	0	0	0	0	0.8551	2.6869	PD2 D43
IMVANEX	0.0099	0.6573	0.0165	0.0161	2.7649	0.0702	0.1109	0.5009	0.3706	0.0603	0.1246	1.4248	0.2579	2.3413	0.9566	0	1.2624	0.0488	0.1659	0.0074	1.1078	0.0034	3.0045	0.0067	0.1866	0.015	1.1754	3.1586	PD2 D43
IMVANEX	0.0207	0.0457	0.0325	0.0261	0.0503	0.0116	0.0723	0.5834	0.464	0.216	0.0218	1.2337	0.171	0.9988	0.5402	0.0369	0.5019	0.0255	0.0639	0.0633	0.5577	0.0269	0.0222	0	0.007	0	0.462	2.9901	PD2 D43
IMVANEX	0.0288	0.06805	0.07405	0.07015	0	0.00455	0.0085	1.0319	0.36525	0.144	0.02465	1.08005	0.325	0.75325	0.65205	0.0431	1.0004	0.0081	0.12655	0	0.60435	0.0333	0	0	0.01795	0.0389	0.0664	1.8651	PD2 D43
IMVANEX	0.0385	0.0713	0	0.0592	0.4778	0.3041	0	1.0728	0.382	0.349	0.1176	0.601	0.136	0.4237	0.3211	0.0217	0.6165	0.0322	0.1844	0	0.3099	0.0423	1.1528	0	0.0076	0	0.097	1.4766	PD2 D43
IMVANEX	0.1429	0.0125	0	0.0112	0.0834	0.0002	0.046	1.0781	0.7826	0.072	0.0271	1.3914	0.166	2.388	2.1045	0.0324	0.3715	0.0473	0	0.0333	0.509	0.0312	0.1155	0	0.1411	0.1529	1.2774	3.3365	PD2 D43
IMVANEX	0.3294	0.062	0	0.1746	0.1841	0.0314	0.0976	0.6567	0.0496	0.06	0.0205	1.4806	0.363	1.0279	0.6697	0.0487	0.834	0	0.052	0.043	1.1832	0.0227	0.0091	0	0	0.1308	0.1467	2.8364	PD2 D43
IMVANEX	0	0.0516	0	0.0041	0.1524	0.0338	0	0.8279	0.1359	0.439	0.0664	0.3913	0.208	0.17	0.1258	0.03	0.6248	0.0673	0.0181	0	0.0918	0.0447	0.2799	0	0.0121	0.0236	0.1192	0.6749	PD2 D63
IMVANEX	0	0.0317	0.0046	0.0233	0.0846	0.1001	0.0567	0.906	0.652	0.598	0.0175	0.8766	0.088	2.7119	2.5321	0	0.392	0.0726	0.0132	0	0.7851	0.01	0.1144	0	0.0113	0.0243	0.4199	2.9637	PD2 D63
IMVANEX	0	0.0385	0	0	0	0	0.0516	0.1071	0.0316	0.097	0.0271	0.1875	0.162	0.557	0.421	0.0424	0.7184	0.0702	0	0	0	0.0453	0	0	0	0.0118	0.0096	0.9168	PD2 D63
IMVANEX	0	0.0003	0	0.0016	0.0067	0.0233	0.1481	0.5906	0.2947	0.094	0	0.3504	0.07	2.4895	2.2916	0.002	0.514	0.0412	0.0179	0.0446	0.98	0.017	0.0039	0	0	0	0.5242	3.0863	PD2 D63
IMVANEX	0	0.3338	0	0	2.1668	0	0.0461	0.3723	0.0232	0	0	0.6522	0.0619	1.535	0.6223	0	0.5764	0	0.1248	0	0.363	0	1.7047	0	0	0	0.9188	2.2526	PD2 D63
IMVANEX	0.0096	0.0456	0.0397	0.0548	0.0021	0.0704	0.102	0.4426	0.4026	0.163	0.0634	1.1515	0.137	0.6668	0.361	0	0.642	0.1407	0.0504	0.0094	0.1999	0.023	0.0575	0	0.031	0.0375	0.3722	1.6189	PD2 D63
IMVANEX	0.0488	0.063	0.0289	0	0.0616	0.0042	0.0855	0.8679	0.2749	0.107	0.0498	0.9812	0.245	0.7084	0.5704	0	1.245	0.0848	0.0281	0	0.2116	0.02	0	0.0084	0.0044	0	0.0346	1.5969	PD2 D63
IMVANEX	0.0503	0.0428	0	0.1955	0.0149	0.0121	0.126	0.4409	0.0286	0.056	0.0041	1.4624	0.409	0.868	0.4748	0.005	1.091	0.0556	0.0492	0	0.3023	0.003	0	0	0	0	0.1393	1.9617	PD2 D63
IMVANEX	0.1083	0.0013	0.0437	0.0936	0	0.0976	0.059	0	0	0.046	0.0287	0.1175	0.121	0.2158	0.1409	0.0298	0.8695	0.0505	0.0936	0.0182	0.1166	0.0169	0.0403	0	0.0485	0	0	0.553	PD2 D63
MPXV	0	0	0	0.6684	0	0	0.0258	1.801	0.8394	0.135	0.335	0.9069	0.218	1.8004	1.5843	0	0.6073	0	0	0	0	0.1755	0.0047	0.0015	0	0	0	2.2897	PRE 2022
MPXV	0	0.03615	0	1.12945	0.8992	0.16045	0	2.7767	2.61125	0.234	0.21235	1.65335	0.534	1.77745	2.01255	0	0.7685	0.0638	0	0	0.49885	0.3833	0.06365	0	0.06935	0	0	2.6253	2022
MPXV	0	0.02455	0	0.59565	0.7075	0.11555	0	0.2394	0.80895	0.118	0	1.40585	0.275	1.62235	1.19915	0	0.8856	0	0.00835	0.0032	0.06335	0.0434	0.01675	0	0	0	0	2.1773	2022
MPXV	0	0.0267	0	0.2109	0.7327	0.0165	0.2718	0.6898	1.1457	0.108	0	1.2799	0.414	0.0741	0.3662	0.0862	1.6563	0	0.0173	0.0209	0.8511	0.1991	0.031	0	0	0	0	1.6793	2022
MPXV	0	0.0134	0	0.6836	0.6614	0.1347	0.0323	1.3812	2.3758	0	0.0236	2.2297	0.018	0.8333	1.7046	0.0507	0.1445	0.0548	0	0.032	0.5066	0.0557	0.0396	0	0	0	0.0815	2.7041	2022
MPXV	0	0.0717	0.0787	0.2793	0.2955	0.821	0.0418	0.5984	0.5849	0	0.054	0.5586	0.044	0.4366	0.5448	0.0793	0.3368	0	0.0313	0.0808	0.1513	0.057	0.1863	0.0128	0	0	1.0162	0.9286	2022
MPXV	0	0.018	0	0.3327	0.9188	0.3703	0.1575	0.2699	0.4363	0.022	0.0759	0.7434	0.162	0.0986	0.1317	0.0563	1.2537	0.0104	0.0281	0.1014	0.2049	0.0404	0.1601	0	0.0054	0	0	1.0315	2022
MPXV	0.0224	0.0402	0.0179	0.3663	0.4733	0.2123	0.2314	0.2395	0.6851	0.063	0.0417	1.0682	0.221	0.1182	0.4082	0.0889	1.0354	0.0679	0.0537	0.0614	0.1368	0.0734	0.0581	0	0.0251	0	0	1.4246	2022
MPXV	0.0251	0.0617	0.0479	1.5876	1.5171	0.9452	0.0812	0.8745	0.9595	0.068	0.0684	2.7996	0.204	0.858	0.6546	0.0524	0.8699	0.0343	0.0894	0.0477	1.4578	0.0402	3.2697	0	0.0072	0.0001	0.0754	2.4673	2022
MPXV	0.0275	0	0	0.0262	0.3772	0.3843	0	2.1722	2.1095	0.21	1.1029	1.3671	0.362	0.1513	0.0605	0	0.8971	0	0	0.0226	0	0.2185	0	0	0	0	0.0271	1.8279	PRE 2022
MPXV	0.0279	0.1549	0.0647	1.7951	1.3324	0.3001	0.0803	0.1426	1.7266	0.097	0.0893	1.6109	0.212	0.6144	0.8153	0.0684	0.751	0.0065	0.1594	0.0053	0.7968	0.0333	0.2558	0	0.0018	0	0	1.9882	2022
MPXV	0.0356	0	0	0.0909	0.6892	0	0.2147	0.6874	0.8729	0.127	0	0.6352	0.078	0.1599	0.5197	0	0.591	0.0259	0.0199	0.0205	0.2402	0.02	0.2588	0.0595	0	0	0.08	1.4924	2022
MPXV	0.0387	0.2835	0.0861	0.8796	1.6461	0.1676	0.0653	0.131	0.3664	0.015	0.0948	0.5127	0.057	0.439	0.2383	0.0066	0.8517	0.0512	0.0892	0.0414	0.1545	0.003	0.2669	0.0265	0.0847	0.0391	0.0505	1.3122	2022
MPXV	0.0394	0.0876	0.0451	0.0898	0.0506	0.0271	0	0.0192	0	0.201	0	0.0937	0.206	0.0855	0.019	0	0.4693	0	0.0812	0	0.0769	0	0	0	0.0219	0.1071	0	0	2022
MPXV	0.0401	0.0824	0	0.778	0.4282	0.1283	0	0.9198	2.5822	0.295	0.1032	2.3024	0.461	1.1655	1.8924	0.3702	0.3257	0.227	0	0	0.7442	0.1729	0.7352	0	0.0201	0	0	2.5254	2022
MPXV	0.0404	0	0	0.5257	1.6302	0.7927	0	0.3746	1.1519	0.108	0	1.289	0.352	0.1145	0.2411	0	0.1499	0	0.0418	0	0.1341	0.0262	0	0	0	0.1171	0	1.5021	2022
MPXV	0.0482	0.1567	0.051	0.7175	0.6922	0.1524	0.0578	1.2056	2.2209	0.052	1.0981	2.359	0.197	1.3442	1.7892	0	0.6765	0.0001	0.1909	0.0097	0.6734	0.0247	0.2606	0.0204	0.0158	0	0.0362	2.6149	2022
MPXV	0.0531	0.2217	0.0587	0.2442	0.1121	0.0808	0	0	0.0855	0	0.1118	0.1157	0.165	0.0646	0.0322	0	0.8084	0	0.1653	0	0.0698	0.0457	0.1277	0	0.1148	0.0204	0	0	2022
MPXV	0.057	0.0939	0	0.8303	1.0365	0.5463	0	1.0622	2.2591	0.136	0.064	1.5339	0.424	0.9849	1.572	0.082	1.0366	0.019	0.1367	0	0.8642	0.0588	0.5971	0.0103	0.0744	0	0.0318	2.46	2022
MPXV	0.0592	0.401	0.0589	1.1357	1.0484	0.6138	0.0861	1.8407	2.6298	0	0.1337	3.4408	0.032	1.3485	1.5446	0.037	0.6933	0.0006	0.0806	0.0535	0.725	0.0383	2.5739	0.0465	0.0739	0.0206	0.6596	2.7396	2022
MPXV	0.068	0	0	0.51	1.0427	0.1875	0.1103	1.6349	2.0162	0.009	0.1339	1.3611	0.047	0.1602	0.8831	0	0.756	0	0	0	0.1553	0.0417	0.0661	0.0408	0	0	0.1003	1.6869	2022
MPXV	0.0791	0.3802	0.1245	1.9622	0.4403	0.2333	0	1.2315	2.9135	0.036	0.1013	1.8583	0.086	1.3553	1.6209	0.098	0.4146	0	0.185	0	1.0299	0	0.306	0	0.0106	0	0	2.7285	2022
MPXV	0.0801	0	0	0.2614	0.8676	0	0	0.0907	0	0.001	0	0	0.009	0	0			0	0	0	0		0		0	0.0983		1.3829	2022
MPXV	0.0848	0.1597	0.0278	1.3985	0.9387	0.3956	0.1396	2.0543	3.3311	0.231	0.105	3.0181	0.146	1.9728	2.5987	0.1136	1.1772	0	0.1428	0.0726	1.2149	0.1189	0.9135	0.0475	0.0029	0.0486	0.4201	2.5867	2022
MPXV	0.0978	0.2405	0.186	0.8202	0.2587	0.185	0	0.182	0.6593	0.021	0.1553	0.6561	0.192	0.4655	0.5295	0.083	1.4641	0	0.306	0	0.2873	0.0782	0.1638	0	0.1113	0.0682	0	0.8448	2022
MPXV	0.1128	0.1908	0.0069	0.4621	0.5369	0.43	0.2401	1.1571	2.3646	0.073	0.1338	1.8463	0.303	0.6129	1.2834	0.0309	0.9267	0.025	0.1686	0.0407	0.741	0.0233	0.655	0	0.0505	0	0	2.1135	2022
MPXV	0.123	0.1868	0.2285	0.6962	1.5109	0.7474	0	0.4319	1.2178	0.138	0.0584	1.5959	0.203	0.7316	1.0124	0.1245	0.4256	0	0.2644	0	0.2712	0.0649	0.2177	0	0.0384	0.0239	0	2.1936	2022
MPXV	0.1334	0.0559	0	0.5282	1.2033	1.4166	0.3111	0.8853	1.3711	0.318	0.0178	1.5558	0.085	0.3065	1.0566	0.035	1.3442	0.0476	0.2601	0.0824	0.5694	0.0494	0.2466	0	0	0.0602	0	2.1301	2022
MPXV	0.1614	0.0886	0	0.3181	1.389	0.434	0.115	0.5471	0.6174	0	0.1295	1.9261	0	0.1642	0.5108	0	0.5776	0	0.0417	0.1056	0.272	0.0128	0.1391	0	0.0744	0.0219	0	1.4929	2022
MPXV	0.1655	0.0405	0	1.0973	1.5206	0.4358	0	1.5585	2.6679	0	0.0705	2.3313	0.065	0.8777	1.684	0.0448	0.4058	0.0453	0	0	0.6195	0.0877	0.1943	0	0	0	0.0871	2.509	2022
MPXV	0.1928	0.3022	0.3554	1.0431	1.4446	0.3709	0	0.6431	0.9183	0.028	0.129	1.1047	0.072	1.6974	1.1504	0	0.4153	0	0.3803	0	0.4972	0.0173	0.2531	0	0.1811	0.0325	0.0087	2.1261	2022
MPXV	0.1989	0.1402	0.1248	0.6276	3.4968	3.2675	0.1542	1.9266	2.1027	0	0.0842	3.267	0.031	3.7	3.7	0	0.7166	0	0.1588	0.108	1.1859	0	0.618	0	0	0	0.088	2.7748	2022
MPXV	0.2169	1.07105	0	0.81395	1.5896	0.22345	0	0.9871	2.22925	0.164	0	2.06005	0.264	0.94485	0.67265	0.0054	0.7264	0.0905	0.01095	0	0.52345	0.0212	0.31605	0	0	0.1145	0.0177	2.5975	2022
MPXV	0.2184	0.1088	0.127	1.1105	2.5474	0.9801	0	1.6276	1.8917	0	0.2155	1.5106	0.084	1.6123	1.7898	0	1.4939	0	0.1599	0	0.5017	0.1579	0.3931	0	0.0425	0.1074	0	2.2461	2022
MPXV	0.2332	0.1165	0.0458	0.4122	1.102	0.2369	0.0483	0.9597	1.4921	0.027	0.0989	1.756	0.047	1.1049	1.5604	0.063	0.793	0.0482	0.0405	1.3544	0.4265	0.086	0.4146	0.0419	0.0237	0.0079	0.1172	2.6694	2022
MPXV	0.2422	0.1721	0.0662	0.9835	0.4196	0.0832	0.1145	1.8771	2.2641	0.114	0.0621	1.6669	0.183	0.6736	1.2713	0	1.3485	0.093	0.1164	0	0.4577	0.0056	0.1408	0	0	0.0074	0.0539	2.3411	2022
MPXV	0.2425	0	0	0.1421	0.1413	0	0	0.0818	1.5027	0.004	0	0.785	0.009	0.8227	0.599			0.1899	0	0	0		0	0.1029	0	0	0.0608	3.7	2022
MPXV	0.257	0.07665	0.13305	0.29165	0.1953	0	0	0.1345	0.24555	0.127	0	0.84715	0.349	0.56385	0.22355	0.0193	0.9197	0.1624	0.27045	0	0.20875	0.0285	0	0	0	0.31	0	1.0183	2022
MPXV	0.257	0.0354	0.0237	0.3639	0.0338	1.7029	0	0	2.1551	0.134	0	2.2055	0.44	2.3225	2.3225	0	0.5231	0	0.0101	0	0.9368	0.0788	1.7276	0.0219	0	0.2616	0.1462	2.646	2022
MPXV	0.2745	0.00765	0	0.18865	0.4207	0.06355	0.0333	0.9999	2.41185	0.108	0	1.94635	0.217	0.72585	1.05075	0.0594	0.5883	0	0	0.0049	0.20635	0.0608	0.04225	0	0.00555	0.1486	0.0469	2.5075	2022
MPXV	0.299	0.1888	0.2469	0.753	0.1655	0.2686	0.1271	0.9796	0.8064	0.077	0.4012	0.9837	0.129	1.6584	1.1863	0.0129	0.3274	0.0505	0.0518	0.1287	0.1017	0.1451	0.0938	0.0124	0.0875	0.0074	0.0235	2.2959	PRE 2022
MPXV	0.3098	0.1577	0.1071	0.6997	1.7002	0.5043	0.0659	0.933	1.9784	0.077	0.1564	1.322	0.164	1.2748	1.3538	0.0739	1.5962	0	0.2289	0	0.3681	0.2175	0.4374	0	0.0532	0.0591	0.064	2.4246	2022
MPXV	0.4573	0.073	0.0327	1.2252	0.6877	0.3215	0.1016	1.797	2.6864	0.002	0.0993	2.6979	0.028	2.0804	2.5448	0.0867	0.6321	0	0.0456	0.001	0.6952	0.028	0.1648	0.0198	0.0221	0	0.0979	2.9622	2022
MPXV	0.5198	0.0253	0	0.5322	0.434	0.0848	0.0522	1.5024	0.5169	0.095	0.025	0.6205	0.302	0.0371	0.2223	0.0001	0.5239	0	0	0	0.1901	0	0.0366	0	0.0152	0.0192	0	0.8136	2022
MPXV	0.5611	0.2111	0.0187	1.2595	0.7238	0.2211	0	1.4482	2.3073	0	0.0578	1.2386	0.008	0.4454	1.6626	0.1627	0.4867	0	0	0	0.6289	0.1291	0.2527	0.0404	0.0748	0	0.1013	2.7839	2022
MPXV	0.5815	0	0	0.64985	2.0191	0.32955	0	1.7261	2.75415	0.19	0	1.56915	0.764	1.64325	2.06865	0.0194	1.5929	0.0051	0.04835	0.008	0.27955	0.0472	0	0	0	0.2737	0	2.8444	2022
NEGATIVE	0	0.0651	0	0	0.2928	0	0.0614	0.1348	0.0804	0.075	0	0	0.23	0	0	0.1062	0.4934	0.0152	0	0.0275	0.0076	0.1062	0	0	0.0125	0.0317	0.0329	0.0021
NEGATIVE	0	0	0	0		0	0.0112		0	0.003	0	0	0.011	0	0			0	0.03395	0.073	0		0	0	0	0	0	0
NEGATIVE	0	0.3212	0.122	0.1058	2.427	0.0419	0.0559	0	0	0.136	0.0731	0.0525	0.337	0.0907	0.0115	0.0816	0.937	0.0422	0.1935	0.1371	0.0119	0.0334	1.8172	0	0	0	0	0.0773
[truncated: 508 more rows]
